# Supplementary material for: The m6A pathway protects the transcriptome integrity by restricting RNA chimera formation in plants
Source: Life Sci Alliance. 2019 May 29;2(3):e201900393. doi: 10.26508/lsa.201900393 (PMC6545605; doi:10.26508/lsa.201900393)
Supplement: Supplementary file 4 [file LSA-2019-00393_TableS4.xlsx]

## Sheet: NERD-dep
GENE1	location	state2_GENE1	state1_GENE1	state3_GENE1	state7_GENE1	state6_GENE1	state5_GENE1	state4_GENE1	state8_GENE1	state9_GENE1	GENE2	location	state2_GENE2	state1_GENE2	state3_GENE2	state7_GENE2	state6_GENE2	state5_GENE2	state4_GENE2	state8_GENE2	state9_GENE2
AT1G05890	Chr1:1779256-1784675										AT1G05894	Chr1:1784736-1786326
AT1G16700	Chr1:5709624-5712043										AT1G16705	Chr1:5712022-5713752
AT1G26150	Chr1:9039628-9043855										AT1G26140	Chr1:9038708-9039540
AT1G32370	Chr1:11676925-11678692										AT1G32375	Chr1:11678886-11680839
AT1G32940	Chr1:11937183-11941116										AT1G32950	Chr1:11941048-11944824
AT1G71340	Chr1:26885170-26888364										AT1G71330	Chr1:26884014-26885169
AT2G02360	Chr2:619323-620793										AT2G02350	Chr2:617414-619138
AT2G17650	Chr2:7670878-7673152										AT2G17660	Chr2:7673145-7673712
AT2G20480	Chr2:8830123-8831615										AT2G20470	Chr2:8826017-8829771
AT2G20630	Chr2:8896912-8899898										AT2G20625	Chr2:8896154-8897218
AT2G24120	Chr2:10248851-10254641										AT2G24110	Chr2:10247809-10248854
AT2G44190	Chr2:18272119-18274679										AT2G44195	Chr2:18274723-18275792
AT3G06980	Chr3:2201432-2205171										AT3G06985	Chr3:2205377-2205800
AT3G09410	Chr3:2897638-2901055										AT3G09405	Chr3:2894798-2897674
AT3G13030	Chr3:4169541-4172122										AT3G13020	Chr3:4166806-4168917
AT3G17650	Chr3:6034109-6037349										AT3G17660	Chr3:6037598-6039407
AT3G26360	Chr3:9655499-9656545										AT3G26350	Chr3:9653660-9655495
AT3G28760	Chr3:10792933-10795385										AT3G28750	Chr3:10791499-10792846
AT3G44890	Chr3:16386395-16388723										AT3G44900	Chr3:16388724-16391582
AT3G45443	Chr3:16667638-16669608										AT3G45440	Chr3:16664611-16667747
AT3G47890	Chr3:17666927-17673928										AT3G47875	Chr3:17663475-17666891
AT3G49060	Chr3:18186898-18192145										AT3G49055	Chr3:18185109-18186968
AT3G62460	Chr3:23104665-23105650										AT3G62455	Chr3:23100568-23104580
AT3G63340	Chr3:23391628-23398454										AT3G63320	Chr3:23389348-23391593
AT4G02150	Chr4:950546-953690										AT4G02140	Chr4:948598-951063
AT4G04670	Chr4:2367434-2372220										AT4G04680	Chr4:2372266-2373406
AT4G05090	Chr4:2609066-2611762										AT4G05091	Chr4:2611781-2612195
AT4G19830	Chr4:10772335-10774087										AT4G19829	Chr4:10772133-10772270
AT4G25970	Chr4:13184114-13189435										AT4G25980	Chr4:13189393-13191507
AT4G30580	Chr4:14932105-14934528										AT4G30570	Chr4:14930599-14932021
AT5G04220	Chr5:1155725-1158944										AT5G04210	Chr5:1155049-1155724
AT5G07630	Chr5:2410703-2414750										AT5G07640	Chr5:2414823-2416299
AT5G25475	Chr5:8867797-8869862										AT5G25470	Chr5:8865651-8867724
AT5G60600	Chr5:24358885-24363485										AT5G60610	Chr5:24363591-24365615
AT5G65000	Chr5:25964929-25967449										AT5G64990	Chr5:25963387-25964912
	Nb of genes in state	19	33	28	19	22	1	5	0	0			5	2	4	8	26	4	11	3	1
	% of genes in state	54.2857	94.2857	80	54.2857	62.8571	2.85714	14.2857	0	0			14.2857	5.71429	11.4286	22.8571	74.2857	11.4286	31.4286	8.57143	2.85714

## Sheet: FPA-dep
GENE1	location	state2_GENE1	state1_GENE1	state3_GENE1	state7_GENE1	state6_GENE1	state5_GENE1	state4_GENE1	state8_GENE1	state9_GENE1	GENE2	location	state2_GENE2	state1_GENE2	state3_GENE2	state7_GENE2	state6_GENE2	state5_GENE2	state4_GENE2	state8_GENE2	state9_GENE2
At1g05805	Chr1:1744444-1747734										At1g05810	Chr1:1748259-1749526
At1g02475	Chr1:513699-515422										At1g02470	Chr1:511765-513721
At1g10600	Chr1:3503640-3506159										At1g10610	Chr1:3506186-3509006
At1g14240	Chr1:4864881-4868011										At1g14250	Chr1:4868346-4871488
At1g18210	Chr1:6266609-6268939										At1g18200	Chr1:6265416-6267076
At1g19740	Chr1:6824246-6825459										At1g19750	Chr1:6826830-6830330
At1g48030	Chr1:17716893-17719500										At1g48020	Chr1:17716051-17716808
At1g69526	Chr1:26131294-26133313										At1g69530	Chr1:26141726-26143538
At1g74880	Chr1:28129828-28131077										At1g74875	Chr1:28128470-28129745
At1g76790	Chr1:28822186-28823727										At1g76760	Chr1:28811685-28813164
At1g77490	Chr1:29117500-29121093										At1g77500	Chr1:29121226-29125204
At2g05510	Chr2:2015624-2016772										At2g05520	Chr2:2025991-2027283
At2g16510	Chr2:7158991-7160934										At2g16505	Chr2:7156839-7157770
At2g21580	Chr2:9236481-9237846										At2g21590	Chr2:9238296-9242481
At2g31070	Chr2:13220478-13222642										At2g31060	Chr2:13213100-13218724
At2g32320	Chr2:13726781-13731956										At2g32340	Chr2:13731969-13734534
At2g41140	Chr2:17150095-17153693										At2g41150	Chr2:17153806-17155983
At3g06700	Chr3:2117127-2118074										At3g06690	Chr3:2115426-2116825
At3g13780	Chr3:4525033-4526433										At3g13782	Chr3:4526220-4528646
At3g18890	Chr3:6510982-6515108										At3g18900	Chr3:6516891-6519906
At3g47790	Chr3:17629530-17633942										At3g47800	Chr3:17634804-17637204
At3g59060	Chr3:21827905-21830837										At3g59050	Chr3:21824696-21827509
At3g62740	Chr3:23211287-23214066										At3g62750	Chr3:23214247-23217084
At4g19420	Chr4:10587166-10591633										At4g19410	Chr4:10580893-10585861
At5g05360	Chr5:1588277-1589643										At5g05365	Chr5:1590036-1590861
At5g25450	Chr5:8856917-8858476										At5g25460	Chr5:8863224-8865677
At5g26260	Chr5:9200271-9202461										At5g26270	Chr5:9206375-9208136
At5g42070	Chr5:16818984-16820195										At5g42060	Chr5:16818388-16818955
	Nb of genes in state	13	19	14	4	10	3	4	0	0			11	10	13	6	15	2	6	2	0
	% of genes in state	46.4286	67.8571	50	14.2857	35.7143	10.7143	14.2857	0	0			39.2857	35.7143	46.4286	21.4286	53.5714	7.14286	21.4286	7.14286	0

## Sheet: Genome_GENE1_CS1
GENE1_CS=1	GENE2	GENE2_CS=2	GENE2_CS=1	GENE2_CS=3	GENE2_CS=7	GENE2_CS=6	GENE2_CS=5	GENE2_CS=4	GENE2_CS=8	GENE2_CS=9
Chr1:5928-8737	Chr1:11649-13714	+	-	-	-	-	+	-	-	-
Chr1:23146-31227	Chr1:28500-28706	-	-	-	+	-	-	-	-	-
Chr1:31170-33153	Chr1:33379-37871	+	+	+	-	+	-	-	-	-
Chr1:33379-37871	Chr1:38752-40944	-	-	-	-	-	+	+	-	-
Chr1:45296-47019	Chr1:47485-49286	-	+	+	-	-	-	-	-	-
Chr1:47485-49286	Chr1:50075-51199	-	+	+	-	-	-	-	-	-
Chr1:50075-51199	Chr1:52239-54692	+	-	-	-	+	-	+	-	-
Chr1:64166-67625	Chr1:70115-72138	+	-	-	-	+	-	+	-	-
Chr1:72339-74096	Chr1:73931-74737	-	+	+	-	-	-	-	-	-
Chr1:73931-74737	Chr1:75583-76758	+	-	-	-	-	-	-	+	-
Chr1:88898-89745	Chr1:91376-95651	-	+	+	+	-	-	-	-	-
Chr1:91376-95651	Chr1:95987-97407	-	+	-	-	-	-	-	-	-
Chr1:95987-97407	Chr1:97456-99240	-	+	+	-	-	-	-	-	-
Chr1:97456-99240	Chr1:99894-101834	-	+	+	-	+	-	-	-	-
Chr1:99894-101834	Chr1:104491-105330	-	-	-	-	-	+	-	-	-
Chr1:108946-111609	Chr1:111890-111961	-	-	-	-	+	-	-	-	-
Chr1:114286-116108	Chr1:116943-118764	-	+	-	-	-	-	-	-	-
Chr1:116943-118764	Chr1:119397-119997	+	-	-	-	+	-	-	-	-
Chr1:121067-130577	Chr1:132328-135831	+	-	-	-	+	+	-	-	-
Chr1:136124-138162	Chr1:138513-139568	-	-	-	-	-	+	-	-	-
Chr1:141971-143183	Chr1:143564-145684	-	+	+	-	+	-	-	-	-
Chr1:143564-145684	Chr1:147153-147942	+	-	-	-	-	-	-	-	-
Chr1:156801-158655	Chr1:159856-162572	-	+	+	+	+	-	-	-	-
Chr1:159856-162572	Chr1:163419-166239	-	+	+	-	+	-	-	-	-
Chr1:163419-166239	Chr1:164105-165517	-	-	+	-	+	-	-	-	-
Chr1:180059-182358	Chr1:185133-186923	-	+	-	-	-	-	-	-	-
Chr1:185133-186923	Chr1:187211-190056	-	+	+	-	-	-	-	-	-
Chr1:187211-190056	Chr1:190596-192139	-	-	+	-	+	-	-	-	-
Chr1:195780-198684	Chr1:199639-201775	-	+	+	-	-	-	-	-	-
Chr1:199639-201775	Chr1:202136-204335	+	-	-	-	+	-	-	-	-
Chr1:225665-227302	Chr1:229013-230917	-	+	+	-	+	-	-	-	-
Chr1:229013-230917	Chr1:230994-232508	-	-	-	-	+	-	-	-	-
Chr1:232841-237817	Chr1:240057-242608	-	-	-	-	+	-	+	-	-
Chr1:249141-252462	Chr1:252947-254495	+	-	-	-	+	-	-	-	-
Chr1:262828-267771	Chr1:268330-269819	-	+	-	-	-	-	-	-	-
Chr1:268330-269819	Chr1:269792-270775	-	+	-	-	-	-	-	-	-
Chr1:269792-270775	Chr1:270956-272061	-	+	+	-	-	-	-	-	-
Chr1:270956-272061	Chr1:272111-274569	-	+	+	-	-	-	-	-	-
Chr1:272111-274569	Chr1:275366-276310	-	-	+	-	-	-	-	-	-
Chr1:276266-278448	Chr1:278615-282891	-	+	+	+	-	-	-	-	-
Chr1:278615-282891	Chr1:282761-284245	-	-	+	-	-	-	-	-	-
Chr1:284610-291094	Chr1:293342-295040	-	+	-	-	-	-	-	-	-
Chr1:293342-295040	Chr1:295221-295859	-	+	+	-	-	-	-	-	-
Chr1:295221-295859	Chr1:296001-298120	-	+	+	-	-	-	-	-	-
Chr1:296001-298120	Chr1:298535-302315	+	+	+	-	-	-	-	-	-
Chr1:298535-302315	Chr1:303537-304358	-	+	+	-	-	-	-	-	-
Chr1:303537-304358	Chr1:304133-306287	-	+	+	-	-	-	-	-	-
Chr1:304133-306287	Chr1:306384-306456	-	+	-	-	-	-	-	-	-
Chr1:306384-306456	Chr1:306480-309109	-	+	+	-	-	-	-	-	-
Chr1:306480-309109	Chr1:309275-309347	+	-	-	-	-	-	-	-	-
Chr1:313101-315902	Chr1:316128-319650	-	+	+	+	-	-	-	-	-
Chr1:316128-319650	Chr1:319836-322860	-	+	+	+	-	-	-	-	-
Chr1:319836-322860	Chr1:323027-324917	-	+	+	-	-	-	-	-	-
Chr1:323027-324917	Chr1:325379-330619	-	+	+	+	-	-	-	-	-
Chr1:325379-330619	Chr1:330588-337582	-	+	+	+	-	-	-	-	-
Chr1:330588-337582	Chr1:338291-340077	-	+	+	-	+	-	-	-	-
Chr1:338291-340077	Chr1:340172-341999	+	-	-	-	+	-	-	-	-
Chr1:343166-344341	Chr1:345812-347592	-	+	-	-	-	-	-	-	-
Chr1:345812-347592	Chr1:347891-352480	-	+	+	+	-	-	-	-	-
Chr1:347891-352480	Chr1:352637-354969	-	+	+	-	-	-	-	-	-
Chr1:352637-354969	Chr1:355321-357258	+	-	-	-	-	-	+	-	-
Chr1:360918-363094	Chr1:365209-367340	-	-	-	-	-	+	-	-	-
Chr1:373335-386847	Chr1:387277-389647	-	+	+	+	-	-	-	-	-
Chr1:387277-389647	Chr1:389812-392816	-	+	+	-	-	-	-	-	-
Chr1:389812-392816	Chr1:392831-395528	-	+	+	-	-	-	-	-	-
Chr1:392831-395528	Chr1:395761-399897	-	+	+	+	-	-	-	-	-
Chr1:395761-399897	Chr1:400035-401882	-	+	+	+	+	-	-	-	-
Chr1:400035-401882	Chr1:403190-404456	-	+	+	-	-	-	-	-	-
Chr1:403190-404456	Chr1:404600-408619	-	+	+	-	-	-	-	-	-
Chr1:404600-408619	Chr1:408622-410611	-	+	+	-	-	-	-	-	-
Chr1:408622-410611	Chr1:410748-411597	-	+	-	-	-	-	-	-	-
Chr1:410748-411597	Chr1:411779-413554	-	+	+	-	-	-	-	-	-
Chr1:411779-413554	Chr1:413522-414645	+	+	+	-	-	-	-	-	-
Chr1:413522-414645	Chr1:415079-418010	-	-	-	-	-	+	-	-	-
Chr1:440441-442877	Chr1:443149-446235	-	+	+	+	+	-	-	-	-
Chr1:443149-446235	Chr1:448463-450426	-	+	+	-	+	-	-	-	-
Chr1:448463-450426	Chr1:450527-452737	+	+	+	-	-	-	-	-	-
Chr1:450527-452737	Chr1:453288-455463	-	+	+	-	-	-	-	-	-
Chr1:453288-455463	Chr1:455688-458164	-	+	+	+	+	-	-	-	-
Chr1:455688-458164	Chr1:458133-460696	+	-	-	-	+	+	+	-	-
Chr1:462075-463612	Chr1:463855-464924	+	-	-	-	-	+	-	-	-
Chr1:469818-470693	Chr1:471990-473160	+	-	-	-	-	+	-	-	-
Chr1:474500-476511	Chr1:477000-478971	+	-	-	-	-	+	-	-	-
Chr1:490925-492926	Chr1:493683-495158	-	+	+	-	+	-	-	-	-
Chr1:493683-495158	Chr1:495050-496062	-	-	+	-	+	-	-	-	-
Chr1:513843-515404	Chr1:515494-515566	-	+	-	-	-	-	-	-	-
Chr1:515494-515566	Chr1:516618-516734	+	-	-	-	-	-	-	-	-
Chr1:518251-520437	Chr1:520498-521668	+	-	+	-	-	-	-	-	-
Chr1:537860-540109	Chr1:541335-542240	-	-	-	-	-	+	+	-	-
Chr1:571955-574981	Chr1:576046-580299	+	-	-	-	+	-	-	-	-
Chr1:580625-582310	Chr1:584260-587219	+	-	+	-	+	-	-	-	-
Chr1:591826-594236	Chr1:594573-598657	+	-	-	-	+	-	-	-	-
Chr1:599416-602038	Chr1:602497-604292	-	+	+	-	+	-	-	-	-
Chr1:602497-604292	Chr1:604402-604474	-	-	-	-	-	-	+	-	-
Chr1:607808-609465	Chr1:610391-612324	-	-	-	-	-	+	+	-	-
Chr1:621461-622469	Chr1:623765-624475	+	-	-	-	-	-	-	-	-
Chr1:626741-629819	Chr1:630505-633259	-	-	+	-	+	-	-	-	-
Chr1:635144-637262	Chr1:637214-638677	-	+	+	-	-	-	-	-	-
Chr1:637214-638677	Chr1:642752-644903	+	+	+	-	-	-	-	-	-
Chr1:642752-644903	Chr1:645092-651907	+	+	+	+	+	-	-	-	-
Chr1:645092-651907	Chr1:653765-654343	+	-	-	-	-	-	-	-	-
Chr1:655577-658148	Chr1:658657-659771	+	-	-	-	-	-	-	-	-
Chr1:666872-669837	Chr1:671661-672814	+	-	-	-	-	-	-	-	-
Chr1:673306-676378	Chr1:677869-681310	-	-	-	-	+	+	+	-	-
Chr1:681396-687315	Chr1:687890-692560	-	+	+	+	-	-	-	-	-
Chr1:687890-692560	Chr1:693480-696382	+	-	-	-	+	-	+	-	-
Chr1:701478-703864	Chr1:703906-706631	-	+	+	+	+	-	-	-	-
Chr1:703906-706631	Chr1:707726-710041	-	-	-	-	+	-	-	-	-
Chr1:712473-726891	Chr1:729901-731557	+	-	-	+	+	-	-	-	-
Chr1:731611-738056	Chr1:739679-744184	-	+	+	+	-	-	-	-	-
Chr1:739679-744184	Chr1:743885-746479	-	+	+	+	-	-	-	-	-
Chr1:743885-746479	Chr1:747197-748057	-	-	-	-	-	+	-	-	-
Chr1:749246-751963	Chr1:752271-753140	-	+	-	-	-	-	-	-	-
Chr1:752271-753140	Chr1:753307-754198	-	+	-	-	-	-	-	-	-
Chr1:753307-754198	Chr1:754371-756303	-	+	+	-	-	-	-	-	-
Chr1:754371-756303	Chr1:756414-758612	-	+	+	+	+	-	+	-	-
Chr1:756414-758612	Chr1:761282-766158	-	+	+	+	-	-	-	-	-
Chr1:761282-766158	Chr1:769632-770684	-	-	-	-	-	+	+	-	-
Chr1:773411-775344	Chr1:775527-780062	+	+	+	+	+	-	-	-	-
Chr1:775527-780062	Chr1:780602-781285	+	-	-	-	-	-	-	-	-
Chr1:782948-784240	Chr1:787122-788651	-	+	-	-	-	-	-	-	-
Chr1:787122-788651	Chr1:790091-791592	+	+	-	-	-	-	-	-	-
Chr1:790091-791592	Chr1:792222-792986	+	-	-	-	-	-	+	-	-
Chr1:793353-795376	Chr1:795532-798463	-	+	+	-	-	-	-	-	-
Chr1:795532-798463	Chr1:799191-802436	-	+	+	-	-	-	-	-	-
Chr1:799191-802436	Chr1:803035-807066	-	+	+	+	-	-	-	-	-
Chr1:803035-807066	Chr1:807361-810868	-	+	+	+	-	-	-	-	-
Chr1:807361-810868	Chr1:811033-813086	-	+	+	-	-	-	-	-	-
Chr1:811033-813086	Chr1:813471-816749	-	+	+	+	+	-	-	-	-
Chr1:813471-816749	Chr1:817027-817767	-	-	-	-	+	-	-	-	-
Chr1:817983-819563	Chr1:819662-821317	+	+	-	-	-	-	+	-	-
Chr1:819662-821317	Chr1:822638-824393	+	+	-	-	-	-	-	-	-
Chr1:822638-824393	Chr1:824537-826358	-	+	+	-	-	-	-	-	-
Chr1:824537-826358	Chr1:826569-830383	-	+	+	+	-	-	-	-	-
Chr1:826569-830383	Chr1:830627-835361	-	+	+	+	+	-	-	-	-
Chr1:830627-835361	Chr1:835785-840940	-	+	+	+	-	-	-	-	-
Chr1:835785-840940	Chr1:841033-842418	-	-	-	+	+	-	-	-	-
Chr1:844436-847683	Chr1:847873-849500	-	+	+	-	-	-	-	-	-
Chr1:847873-849500	Chr1:852366-854032	+	+	-	-	-	-	-	-	-
Chr1:852366-854032	Chr1:854410-859701	-	-	-	-	-	+	+	-	-
Chr1:860788-864125	Chr1:865915-867733	+	+	+	-	-	-	-	-	-
Chr1:865915-867733	Chr1:869051-871211	-	+	+	-	+	-	-	-	-
Chr1:869051-871211	Chr1:871874-872906	-	-	-	-	-	+	-	-	-
Chr1:875358-875471	Chr1:875518-875604	-	+	-	-	-	-	-	-	-
Chr1:875518-875604	Chr1:876258-877547	-	+	+	-	-	-	-	-	-
Chr1:876258-877547	Chr1:877648-877719	-	+	-	-	-	-	-	-	-
Chr1:877648-877719	Chr1:877862-880158	-	+	+	-	-	-	-	-	-
Chr1:877862-880158	Chr1:880496-883391	-	+	+	+	-	-	-	-	-
Chr1:880496-883391	Chr1:883782-885611	-	+	+	+	-	-	-	-	-
Chr1:883782-885611	Chr1:885623-887956	-	-	-	+	-	-	-	-	-
Chr1:890156-892410	Chr1:892514-892585	+	-	-	-	-	-	-	-	-
Chr1:894254-897518	Chr1:898876-899655	+	-	-	-	-	-	-	-	-
Chr1:900887-903003	Chr1:904319-906186	+	-	-	-	+	-	+	-	-
Chr1:907642-909376	Chr1:909811-909883	-	+	-	-	-	-	-	-	-
Chr1:909811-909883	Chr1:910023-911193	+	+	-	-	-	-	-	-	-
Chr1:910023-911193	Chr1:911436-911759	-	-	-	-	+	-	-	-	-
Chr1:916819-918064	Chr1:918299-920507	-	+	+	-	+	-	-	-	-
Chr1:918299-920507	Chr1:920950-921901	-	-	-	-	-	+	-	-	-
Chr1:930828-931895	Chr1:933512-937043	-	+	+	+	-	-	-	-	-
Chr1:933512-937043	Chr1:937207-937287	-	+	-	-	-	-	-	-	-
Chr1:937207-937287	Chr1:937401-937485	-	+	-	-	-	-	-	-	-
Chr1:937401-937485	Chr1:937920-941162	-	+	+	+	-	-	-	-	-
Chr1:937920-941162	Chr1:941062-943377	-	+	+	-	-	-	-	-	-
Chr1:941062-943377	Chr1:944572-947483	+	+	+	+	-	-	-	-	-
Chr1:944572-947483	Chr1:947520-951827	-	-	-	+	+	-	+	-	-
Chr1:962016-966757	Chr1:967503-970130	-	-	-	-	-	+	-	-	-
Chr1:979308-981885	Chr1:982506-983540	+	+	-	-	-	-	-	-	-
Chr1:982506-983540	Chr1:985751-988146	-	-	-	-	-	+	-	-	-
Chr1:991139-993118	Chr1:993400-995784	-	+	+	-	-	-	-	-	-
Chr1:993400-995784	Chr1:996115-1000437	-	+	+	+	-	-	-	-	-
Chr1:996115-1000437	Chr1:1001321-1004383	+	-	-	-	+	-	+	-	-
Chr1:1004769-1008370	Chr1:1008810-1008896	-	+	-	-	-	-	-	-	-
Chr1:1008810-1008896	Chr1:1009542-1011056	-	-	+	-	+	-	-	-	-
Chr1:1011172-1013365	Chr1:1013715-1017929	+	+	+	+	-	-	-	-	-
Chr1:1013715-1017929	Chr1:1018100-1019247	-	+	-	-	-	-	-	-	-
Chr1:1018100-1019247	Chr1:1018570-1022108	+	+	+	-	-	-	-	-	-
Chr1:1018570-1022108	Chr1:1022251-1023719	+	-	-	-	-	+	+	-	-
Chr1:1024847-1027616	Chr1:1028106-1029119	+	+	-	-	-	-	-	-	-
Chr1:1028106-1029119	Chr1:1031200-1036237	-	+	+	+	+	-	-	-	-
Chr1:1031200-1036237	Chr1:1036537-1040224	+	+	+	-	+	-	-	-	-
Chr1:1036537-1040224	Chr1:1040383-1042892	-	+	+	-	-	-	-	-	-
Chr1:1040383-1042892	Chr1:1042362-1043864	+	+	+	-	-	-	-	-	-
Chr1:1042362-1043864	Chr1:1045598-1049297	-	+	+	-	+	-	-	-	-
Chr1:1045598-1049297	Chr1:1050553-1051186	-	+	-	-	-	-	-	-	-
Chr1:1050553-1051186	Chr1:1051312-1056827	-	+	+	+	+	-	-	-	-
Chr1:1051312-1056827	Chr1:1057151-1059419	+	+	-	-	+	-	-	-	-
Chr1:1057151-1059419	Chr1:1059506-1061191	-	+	+	-	-	-	-	-	-
Chr1:1059506-1061191	Chr1:1061457-1063784	-	-	-	-	+	-	-	-	-
Chr1:1064450-1071047	Chr1:1073427-1075568	-	+	+	+	-	-	-	-	-
Chr1:1073427-1075568	Chr1:1075543-1080630	-	+	+	+	-	-	-	-	-
Chr1:1075543-1080630	Chr1:1081208-1084246	-	-	-	-	-	+	+	-	-
Chr1:1086495-1096146	Chr1:1096946-1099898	-	+	+	+	+	-	-	-	-
Chr1:1096946-1099898	Chr1:1100444-1100608	-	-	-	-	+	-	+	-	-
Chr1:1106428-1108715	Chr1:1109482-1114107	-	+	+	+	-	-	-	-	-
Chr1:1109482-1114107	Chr1:1114405-1119739	-	+	+	+	+	-	-	-	-
Chr1:1114405-1119739	Chr1:1119699-1122526	-	-	-	-	+	+	+	-	-
Chr1:1125518-1128168	Chr1:1128188-1129551	+	-	+	-	-	-	-	-	-
Chr1:1140528-1141365	Chr1:1141604-1143053	-	+	+	-	-	-	-	-	-
Chr1:1141604-1143053	Chr1:1143436-1146654	+	+	-	-	+	-	-	-	-
Chr1:1143436-1146654	Chr1:1147523-1148533	+	+	-	-	-	-	-	-	-
Chr1:1147523-1148533	Chr1:1147781-1148435	+	+	-	-	-	-	-	-	-
Chr1:1147781-1148435	Chr1:1148597-1154652	+	+	+	+	+	-	-	-	-
Chr1:1148597-1154652	Chr1:1154764-1157711	-	+	+	-	-	-	-	-	-
Chr1:1154764-1157711	Chr1:1159023-1159093	-	-	-	-	-	-	+	-	-
Chr1:1163097-1164851	Chr1:1165165-1166768	+	-	-	-	-	-	-	-	-
Chr1:1167457-1168878	Chr1:1175177-1175578	-	-	-	-	-	+	-	-	-
Chr1:1179363-1183704	Chr1:1185550-1188517	-	+	+	-	+	-	+	-	-
Chr1:1185550-1188517	Chr1:1189078-1191412	-	+	+	-	-	-	-	-	-
Chr1:1189078-1191412	Chr1:1191608-1193884	+	+	+	-	-	-	-	-	-
Chr1:1191608-1193884	Chr1:1194187-1196889	-	-	-	-	+	-	+	+	-
Chr1:1198118-1201527	Chr1:1202255-1205803	-	+	+	+	+	-	+	-	-
Chr1:1202255-1205803	Chr1:1207344-1207862	-	-	-	-	-	+	-	-	-
Chr1:1216095-1217467	Chr1:1217948-1220137	-	-	-	-	+	-	+	-	-
Chr1:1226575-1230827	Chr1:1231578-1234032	+	+	-	-	+	-	-	-	-
Chr1:1231578-1234032	Chr1:1234176-1236034	-	+	+	-	+	-	-	-	-
Chr1:1234176-1236034	Chr1:1237256-1239061	+	-	-	-	-	-	-	-	-
Chr1:1240375-1242121	Chr1:1242558-1244244	+	+	-	-	-	-	+	-	-
Chr1:1242558-1244244	Chr1:1244947-1246059	-	-	-	-	-	+	+	-	-
Chr1:1258577-1261426	Chr1:1262123-1272376	+	-	-	-	+	+	+	-	-
Chr1:1282741-1286584	Chr1:1287831-1289820	-	-	-	-	+	+	+	-	-
Chr1:1289734-1291112	Chr1:1291314-1291995	-	+	-	-	-	-	-	-	-
Chr1:1291314-1291995	Chr1:1292080-1293357	-	+	+	-	+	-	-	-	-
Chr1:1292080-1293357	Chr1:1293770-1294263	+	-	-	-	-	-	-	-	-
Chr1:1294893-1299002	Chr1:1300486-1301773	-	-	-	-	-	+	-	-	-
Chr1:1313564-1315750	Chr1:1316254-1320919	-	-	-	+	+	-	-	-	-
Chr1:1321904-1324782	Chr1:1324923-1324960	-	-	-	-	+	-	-	-	-
Chr1:1331466-1333567	Chr1:1334760-1336070	-	+	+	-	-	-	-	-	-
Chr1:1334760-1336070	Chr1:1336371-1337849	-	+	+	-	-	-	-	-	-
Chr1:1336371-1337849	Chr1:1339892-1340327	-	-	-	-	+	-	+	-	-
Chr1:1340669-1343584	Chr1:1345036-1348451	-	+	+	+	+	-	-	-	-
Chr1:1345036-1348451	Chr1:1348452-1349286	-	-	-	-	+	-	-	-	-
Chr1:1350180-1355442	Chr1:1356191-1358386	-	+	+	-	+	-	-	-	-
Chr1:1356191-1358386	Chr1:1358574-1362019	-	+	+	+	-	-	-	-	-
Chr1:1358574-1362019	Chr1:1362867-1364962	-	+	+	-	+	-	-	-	-
Chr1:1362867-1364962	Chr1:1365118-1368844	-	+	+	+	-	-	-	-	-
Chr1:1365118-1368844	Chr1:1369054-1373101	-	+	+	+	-	-	-	-	-
Chr1:1369054-1373101	Chr1:1373234-1375762	-	+	+	-	-	-	-	-	-
Chr1:1373234-1375762	Chr1:1375961-1379185	+	-	-	-	+	-	+	-	-
Chr1:1383841-1387895	Chr1:1387871-1391187	-	+	+	+	-	-	-	-	-
Chr1:1387871-1391187	Chr1:1391502-1395864	-	-	+	-	+	-	-	-	-
Chr1:1396291-1399053	Chr1:1399174-1403112	-	+	+	+	-	-	-	-	-
Chr1:1399174-1403112	Chr1:1399182-1400770	-	+	+	-	-	-	-	-	-
Chr1:1399182-1400770	Chr1:1403085-1407501	-	+	+	+	-	-	-	-	-
Chr1:1403085-1407501	Chr1:1407801-1410868	+	+	+	+	+	-	-	-	-
Chr1:1407801-1410868	Chr1:1411170-1413627	-	+	+	+	-	-	-	-	-
Chr1:1411170-1413627	Chr1:1413644-1416144	-	+	+	+	-	-	-	-	-
Chr1:1413644-1416144	Chr1:1416343-1418482	-	+	+	-	-	-	-	-	-
Chr1:1416343-1418482	Chr1:1419080-1421789	+	+	+	-	-	-	-	-	-
Chr1:1419080-1421789	Chr1:1425593-1428782	-	+	+	-	+	-	-	-	-
Chr1:1425593-1428782	Chr1:1431190-1432858	+	+	-	-	-	-	-	-	-
Chr1:1431190-1432858	Chr1:1435254-1437667	+	+	-	-	-	-	-	-	-
Chr1:1435254-1437667	Chr1:1438152-1441417	-	+	+	+	+	-	-	-	-
Chr1:1438152-1441417	Chr1:1447369-1448448	-	-	-	-	+	-	-	-	-
Chr1:1448718-1450887	Chr1:1451030-1452872	-	+	+	-	-	-	-	-	-
Chr1:1451030-1452872	Chr1:1454969-1455220	+	-	-	-	-	-	-	-	-
Chr1:1457063-1458744	Chr1:1459091-1460579	-	-	-	-	-	+	-	-	-
Chr1:1463202-1465622	Chr1:1469610-1470881	+	-	-	-	+	-	-	-	-
Chr1:1471406-1476078	Chr1:1478923-1479063	+	-	-	-	-	-	-	-	-
Chr1:1482548-1484056	Chr1:1484067-1486960	+	+	+	-	-	-	-	-	-
Chr1:1484067-1486960	Chr1:1487378-1490947	+	+	+	+	+	-	-	-	-
Chr1:1487378-1490947	Chr1:1491111-1494248	-	+	+	-	-	-	-	-	-
Chr1:1491111-1494248	Chr1:1498114-1501824	+	+	+	+	+	-	+	-	-
Chr1:1498114-1501824	Chr1:1502344-1503830	+	+	-	-	-	-	-	-	-
Chr1:1502344-1503830	Chr1:1504960-1509152	+	+	+	+	-	-	-	-	-
Chr1:1504960-1509152	Chr1:1509103-1510281	-	+	+	-	-	-	-	-	-
Chr1:1509103-1510281	Chr1:1510404-1511683	-	+	+	-	-	-	-	-	-
Chr1:1510404-1511683	Chr1:1511907-1513573	+	+	+	-	+	-	-	-	-
Chr1:1511907-1513573	Chr1:1512896-1518805	+	-	-	-	+	-	+	-	-
Chr1:1531641-1534410	Chr1:1535444-1537525	-	-	-	-	-	+	-	-	-
Chr1:1553603-1557733	Chr1:1558170-1558583	+	-	-	-	-	-	-	-	-
Chr1:1560678-1564123	Chr1:1564598-1567465	-	+	+	-	+	-	+	-	-
Chr1:1564598-1567465	Chr1:1569192-1572280	+	-	-	-	-	-	-	-	-
Chr1:1576863-1582614	Chr1:1582671-1583718	-	+	+	-	-	-	-	-	-
Chr1:1582671-1583718	Chr1:1583772-1583845	-	+	-	-	-	-	-	-	-
Chr1:1583772-1583845	Chr1:1584073-1585421	+	-	-	-	-	-	+	-	-
Chr1:1585371-1587778	Chr1:1590073-1590753	+	-	-	-	-	-	-	-	-
Chr1:1594057-1595818	Chr1:1596007-1597848	+	-	+	-	-	-	-	-	-
Chr1:1601148-1605027	Chr1:1607357-1611703	-	+	+	-	+	-	+	-	-
Chr1:1607357-1611703	Chr1:1618602-1623452	+	-	-	-	+	-	+	-	-
Chr1:1624955-1629224	Chr1:1629446-1630863	-	-	-	-	+	-	-	-	-
Chr1:1630900-1635711	Chr1:1636496-1637863	+	-	-	-	-	-	-	-	-
Chr1:1647706-1659437	Chr1:1661691-1662187	+	-	-	-	-	-	-	-	-
Chr1:1669350-1671876	Chr1:1671936-1673856	-	+	+	-	+	-	-	-	-
Chr1:1671936-1673856	Chr1:1673861-1675934	-	-	-	-	+	-	-	-	-
Chr1:1679158-1681710	Chr1:1682318-1687363	-	+	+	+	-	-	-	-	-
Chr1:1682318-1687363	Chr1:1687436-1689501	+	-	+	+	+	-	-	-	-
Chr1:1697587-1701025	Chr1:1701116-1702749	+	+	-	-	-	-	-	-	-
Chr1:1701116-1702749	Chr1:1703092-1704691	+	-	-	-	-	+	+	-	-
Chr1:1714950-1717276	Chr1:1717447-1718909	-	+	+	-	-	-	-	-	-
Chr1:1717447-1718909	Chr1:1718555-1720303	+	+	-	-	-	-	+	-	-
Chr1:1718555-1720303	Chr1:1720674-1721309	+	+	-	-	-	-	+	-	-
Chr1:1720674-1721309	Chr1:1721509-1724734	-	+	+	-	+	-	+	-	-
Chr1:1721509-1724734	Chr1:1723734-1724486	-	-	+	-	+	-	+	-	-
Chr1:1726608-1728404	Chr1:1730249-1732626	-	+	+	-	-	-	-	-	-
Chr1:1730249-1732626	Chr1:1732871-1737489	-	+	+	+	-	-	-	-	-
Chr1:1732871-1737489	Chr1:1741204-1742619	-	-	-	-	-	+	-	-	-
Chr1:1744773-1747693	Chr1:1748314-1749460	+	+	+	-	-	-	-	-	-
Chr1:1748314-1749460	Chr1:1749682-1753990	-	+	+	+	+	-	-	-	-
Chr1:1749682-1753990	Chr1:1754244-1761817	-	+	+	+	-	-	-	-	-
Chr1:1754244-1761817	Chr1:1762224-1762814	-	-	-	+	-	-	-	-	-
Chr1:1762734-1766281	Chr1:1766503-1768695	-	+	+	-	-	-	-	-	-
Chr1:1766503-1768695	Chr1:1769014-1771115	-	+	+	-	-	-	-	-	-
Chr1:1769014-1771115	Chr1:1771457-1773293	-	+	+	-	-	-	-	-	-
Chr1:1771457-1773293	Chr1:1775643-1778553	-	-	-	-	+	-	+	-	-
Chr1:1779256-1784529	Chr1:1784803-1786292	-	-	-	+	+	-	-	-	-
Chr1:1786856-1789676	Chr1:1790224-1796647	-	+	+	+	+	-	-	-	-
Chr1:1790224-1796647	Chr1:1796778-1798254	-	-	-	-	+	-	+	-	-
Chr1:1801162-1803984	Chr1:1804401-1807471	-	+	+	-	-	-	-	-	-
Chr1:1804401-1807471	Chr1:1807973-1815474	-	+	+	+	+	-	-	-	-
Chr1:1807973-1815474	Chr1:1816056-1817282	-	+	+	-	-	-	-	-	-
Chr1:1816056-1817282	Chr1:1817400-1817471	+	-	-	-	-	-	-	-	-
Chr1:1820308-1821894	Chr1:1820977-1821918	-	+	-	-	-	-	-	-	-
Chr1:1820977-1821918	Chr1:1822618-1823997	-	+	+	-	-	-	-	-	-
Chr1:1822618-1823997	Chr1:1824548-1826101	+	-	-	-	+	-	+	-	-
Chr1:1828413-1829890	Chr1:1830605-1832555	+	+	+	-	-	-	-	-	-
Chr1:1830605-1832555	Chr1:1832943-1834861	-	+	+	+	-	-	-	-	-
Chr1:1832943-1834861	Chr1:1834829-1837648	-	+	+	+	-	-	-	-	-
Chr1:1834829-1837648	Chr1:1843568-1846302	-	-	-	-	-	+	+	-	-
Chr1:1853077-1855031	Chr1:1855943-1857718	+	-	-	-	+	-	+	-	-
Chr1:1857767-1860730	Chr1:1862197-1862742	-	-	-	-	-	+	-	-	-
Chr1:1864796-1866472	Chr1:1867015-1873718	-	+	+	+	-	-	-	-	-
Chr1:1867015-1873718	Chr1:1868989-1873718	-	+	+	+	-	-	-	-	-
Chr1:1868989-1873718	Chr1:1874885-1877528	+	-	-	-	+	+	+	+	-
Chr1:1892273-1894148	Chr1:1894336-1896935	-	+	+	+	-	-	-	-	-
Chr1:1894336-1896935	Chr1:1897203-1899208	-	+	+	+	-	-	-	-	-
Chr1:1897203-1899208	Chr1:1899964-1904873	-	+	+	+	+	-	-	-	-
Chr1:1899964-1904873	Chr1:1905975-1906226	-	-	-	-	-	-	+	-	-
Chr1:1906963-1910848	Chr1:1911122-1913205	-	+	+	+	-	-	-	-	-
Chr1:1911122-1913205	Chr1:1913256-1914895	-	-	-	+	-	-	-	-	-
Chr1:1918088-1919760	Chr1:1920307-1920949	-	-	-	-	-	+	-	-	-
Chr1:1922352-1926278	Chr1:1926791-1930258	+	-	-	-	+	+	+	-	-
Chr1:1945124-1946076	Chr1:1946788-1950860	-	+	+	+	+	-	-	-	-
Chr1:1946788-1950860	Chr1:1950844-1952785	-	+	+	-	+	-	-	-	-
Chr1:1950844-1952785	Chr1:1954850-1958756	-	+	+	+	-	-	-	-	-
Chr1:1954850-1958756	Chr1:1958923-1959947	+	-	+	-	+	-	-	-	-
Chr1:1960058-1963011	Chr1:1963380-1965051	-	+	+	-	-	-	-	-	-
Chr1:1963380-1965051	Chr1:1965840-1967219	-	+	+	-	-	-	-	-	-
Chr1:1965840-1967219	Chr1:1967087-1969561	-	+	+	-	-	-	-	-	-
Chr1:1967087-1969561	Chr1:1969729-1973767	-	+	+	+	+	-	-	-	-
Chr1:1969729-1973767	Chr1:1973834-1974386	+	-	-	-	+	-	-	-	-
Chr1:1978762-1989409	Chr1:1989479-1990730	-	+	+	-	-	-	-	-	-
Chr1:1989479-1990730	Chr1:1990634-1992228	-	+	+	-	-	-	-	-	-
Chr1:1990634-1992228	Chr1:1992333-1993840	+	+	+	-	-	-	-	-	-
Chr1:1992333-1993840	Chr1:1993978-1996112	+	-	-	-	+	-	-	-	-
Chr1:2001594-2002596	Chr1:2002877-2003393	-	-	+	-	-	-	-	-	-
Chr1:2003627-2007190	Chr1:2007615-2012006	-	+	+	+	-	-	-	-	-
Chr1:2007615-2012006	Chr1:2011885-2013545	-	+	+	-	-	-	-	-	-
Chr1:2011885-2013545	Chr1:2014003-2016054	-	+	+	-	-	-	-	-	-
Chr1:2014003-2016054	Chr1:2016308-2024662	-	+	+	+	-	-	-	-	-
Chr1:2016308-2024662	Chr1:2025356-2025428	+	-	-	-	-	-	-	-	-
Chr1:2027739-2031388	Chr1:2032338-2034018	+	-	+	-	-	-	-	-	-
Chr1:2034156-2035626	Chr1:2035839-2037366	-	+	+	-	-	-	-	-	-
Chr1:2035839-2037366	Chr1:2037311-2040246	-	+	+	+	-	-	-	-	-
Chr1:2037311-2040246	Chr1:2040433-2047612	-	+	+	+	-	-	-	-	-
Chr1:2040433-2047612	Chr1:2047825-2049418	+	+	-	-	-	-	-	-	-
Chr1:2047825-2049418	Chr1:2049602-2052154	-	+	+	-	-	-	-	-	-
Chr1:2049602-2052154	Chr1:2052481-2055548	+	+	+	+	+	-	-	-	-
Chr1:2052481-2055548	Chr1:2056575-2060242	-	+	+	+	-	-	-	-	-
Chr1:2056575-2060242	Chr1:2060444-2067323	-	+	+	+	-	-	-	-	-
Chr1:2060444-2067323	Chr1:2067529-2070446	-	+	+	-	-	-	-	-	-
Chr1:2067529-2070446	Chr1:2072979-2076505	-	+	+	+	+	-	-	-	-
Chr1:2072979-2076505	Chr1:2076504-2077698	-	+	-	-	-	-	-	-	-
Chr1:2076504-2077698	Chr1:2078911-2081939	-	+	+	+	+	-	-	-	-
Chr1:2078911-2081939	Chr1:2083311-2087131	+	+	+	+	+	-	-	-	-
Chr1:2083311-2087131	Chr1:2087232-2089786	-	+	+	+	-	-	-	-	-
Chr1:2087232-2089786	Chr1:2089417-2091686	+	+	+	-	-	-	-	-	-
Chr1:2089417-2091686	Chr1:2091738-2092528	+	-	-	-	-	+	-	-	-
Chr1:2092946-2096232	Chr1:2097151-2097655	-	-	-	-	+	-	-	-	-
Chr1:2097747-2103479	Chr1:2105048-2106749	-	+	+	-	-	-	-	-	-
Chr1:2105048-2106749	Chr1:2107398-2107468	+	-	-	-	-	-	-	-	-
Chr1:2108593-2110986	Chr1:2111148-2111218	-	-	-	-	+	-	-	-	-
Chr1:2111363-2114601	Chr1:2114927-2120745	+	+	+	+	+	-	-	-	-
Chr1:2114927-2120745	Chr1:2120991-2123748	-	+	+	-	-	-	-	-	-
Chr1:2120991-2123748	Chr1:2124854-2125801	-	-	-	-	+	-	-	-	-
Chr1:2130142-2135665	Chr1:2135851-2137732	-	+	+	-	-	-	-	-	-
Chr1:2135851-2137732	Chr1:2138109-2140818	-	-	-	-	+	+	+	-	-
Chr1:2150194-2152325	Chr1:2152852-2155269	-	+	+	-	-	-	-	-	-
Chr1:2152852-2155269	Chr1:2155213-2156008	-	+	-	-	-	-	-	-	-
Chr1:2155213-2156008	Chr1:2157658-2158158	-	-	-	-	+	-	-	+	-
Chr1:2158420-2160809	Chr1:2160938-2163308	-	+	+	-	-	-	-	-	-
Chr1:2160938-2163308	Chr1:2164188-2165239	+	-	-	-	-	-	-	-	-
Chr1:2168564-2169851	Chr1:2169982-2172194	+	+	+	-	-	-	-	-	-
Chr1:2169982-2172194	Chr1:2173952-2174894	+	-	-	-	-	-	-	-	-
Chr1:2178104-2184148	Chr1:2184347-2186539	-	+	+	-	-	-	-	-	-
Chr1:2184347-2186539	Chr1:2184759-2186580	-	+	+	-	-	-	-	-	-
Chr1:2184759-2186580	Chr1:2187621-2188417	+	-	-	-	-	-	-	-	-
Chr1:2191723-2193793	Chr1:2193941-2195798	-	+	-	-	-	-	-	-	-
Chr1:2193941-2195798	Chr1:2197908-2199748	+	+	-	-	+	-	-	-	-
Chr1:2197908-2199748	Chr1:2200123-2201265	-	+	+	-	+	-	-	-	-
Chr1:2200123-2201265	Chr1:2202330-2202774	-	-	-	-	-	+	-	-	-
Chr1:2208719-2212546	Chr1:2215223-2216982	-	+	+	-	-	-	-	-	-
Chr1:2215223-2216982	Chr1:2216925-2219474	-	+	+	-	-	-	-	-	-
Chr1:2216925-2219474	Chr1:2220253-2222982	-	+	+	-	+	-	-	-	-
Chr1:2220253-2222982	Chr1:2223691-2225452	-	+	-	-	-	-	-	-	-
Chr1:2223691-2225452	Chr1:2225900-2227566	-	+	-	-	-	-	-	-	-
Chr1:2225900-2227566	Chr1:2227594-2229319	+	+	-	-	+	-	-	-	-
Chr1:2227594-2229319	Chr1:2229757-2232897	+	-	+	-	+	-	-	-	-
Chr1:2242256-2244428	Chr1:2245758-2246492	-	-	+	-	-	-	-	-	-
Chr1:2247509-2248961	Chr1:2249133-2250529	-	+	+	-	-	-	-	-	-
Chr1:2249133-2250529	Chr1:2251131-2253585	-	-	-	-	+	-	-	-	-
Chr1:2257425-2260101	Chr1:2260389-2262865	+	+	+	+	+	-	-	-	-
Chr1:2260389-2262865	Chr1:2263140-2264551	-	+	+	-	-	-	-	-	-
Chr1:2263140-2264551	Chr1:2264829-2268306	-	-	+	-	-	-	-	-	-
Chr1:2269893-2274820	Chr1:2274943-2275758	+	+	-	-	-	-	-	-	-
Chr1:2274943-2275758	Chr1:2276053-2277154	-	+	+	-	-	-	-	-	-
Chr1:2276053-2277154	Chr1:2277807-2280297	-	+	+	-	+	-	-	-	-
Chr1:2277807-2280297	Chr1:2280835-2282828	+	-	-	-	-	+	-	-	-
Chr1:2291457-2294588	Chr1:2294566-2295489	-	-	-	-	+	-	-	-	-
Chr1:2296023-2299470	Chr1:2301375-2302121	+	-	-	-	-	-	-	-	-
Chr1:2305378-2309544	Chr1:2309564-2311805	-	+	+	-	-	-	-	-	-
Chr1:2309564-2311805	Chr1:2313582-2316469	-	+	+	+	-	-	-	-	-
Chr1:2313582-2316469	Chr1:2318433-2321048	-	-	-	-	-	-	+	-	-
Chr1:2331170-2333738	Chr1:2334822-2334894	-	-	-	-	-	-	+	-	-
Chr1:2336523-2339391	Chr1:2338904-2339321	+	-	-	-	-	-	-	-	-
Chr1:2342198-2344271	Chr1:2344390-2346842	+	+	-	-	-	-	-	-	-
Chr1:2344390-2346842	Chr1:2349097-2351692	+	+	+	-	-	-	+	-	-
Chr1:2349097-2351692	Chr1:2354354-2356227	-	-	-	-	-	+	-	-	-
Chr1:2359549-2366561	Chr1:2367437-2368385	-	-	-	-	-	+	-	-	-
Chr1:2368837-2369734	Chr1:2370052-2374545	+	+	+	+	-	-	-	-	-
Chr1:2370052-2374545	Chr1:2376012-2377186	-	-	-	-	-	+	+	-	-
Chr1:2379647-2381362	Chr1:2381615-2386092	-	+	+	+	-	-	-	-	-
Chr1:2381615-2386092	Chr1:2382251-2382331	-	+	+	-	-	-	-	-	-
Chr1:2382251-2382331	Chr1:2386275-2387986	-	-	-	+	+	-	-	-	-
Chr1:2394801-2397272	Chr1:2395451-2397345	+	+	+	-	-	-	-	-	-
Chr1:2395451-2397345	Chr1:2397442-2400508	-	+	+	-	+	-	-	-	-
Chr1:2397442-2400508	Chr1:2397527-2398696	-	-	+	-	+	-	-	-	-
Chr1:2400589-2402873	Chr1:2403558-2403845	+	-	-	-	+	-	-	-	-
Chr1:2404037-2405943	Chr1:2406834-2406905	+	-	-	-	-	-	-	-	-
Chr1:2408203-2409580	Chr1:2410056-2412677	-	+	+	-	-	-	-	-	-
Chr1:2410056-2412677	Chr1:2412980-2413708	-	+	-	-	-	-	-	-	-
Chr1:2412980-2413708	Chr1:2414286-2414967	+	-	-	-	-	-	-	-	-
Chr1:2416265-2420757	Chr1:2421216-2421947	-	+	-	-	-	-	-	-	-
Chr1:2421216-2421947	Chr1:2422241-2423655	-	+	+	-	-	-	-	-	-
Chr1:2422241-2423655	Chr1:2424054-2426676	-	+	+	+	+	-	-	-	-
Chr1:2424054-2426676	Chr1:2426745-2428719	-	-	-	-	-	+	+	-	-
Chr1:2428773-2432057	Chr1:2428911-2429431	-	-	-	-	-	+	+	-	-
Chr1:2437330-2439665	Chr1:2442622-2443632	+	-	-	-	-	+	-	-	-
Chr1:2443971-2444123	Chr1:2445470-2454645	-	+	+	+	-	-	-	-	-
Chr1:2445470-2454645	Chr1:2454846-2457321	+	+	+	-	-	-	-	-	-
Chr1:2454846-2457321	Chr1:2458244-2460790	-	+	+	+	-	-	-	-	-
Chr1:2458244-2460790	Chr1:2462953-2465504	-	+	+	+	-	-	-	-	-
Chr1:2462953-2465504	Chr1:2465770-2467022	-	+	-	-	-	-	-	-	-
Chr1:2465770-2467022	Chr1:2467161-2469154	-	+	+	+	-	-	-	-	-
Chr1:2467161-2469154	Chr1:2469286-2472628	-	+	+	+	-	-	-	-	-
Chr1:2469286-2472628	Chr1:2473165-2474927	-	+	+	-	+	-	+	-	-
Chr1:2473165-2474927	Chr1:2475405-2476155	+	-	-	-	-	+	-	-	-
Chr1:2477157-2483138	Chr1:2483240-2485109	-	+	+	-	-	-	-	-	-
Chr1:2483240-2485109	Chr1:2485344-2485511	-	+	+	-	-	-	-	-	-
Chr1:2485344-2485511	Chr1:2485906-2488027	-	+	+	-	-	-	-	-	-
Chr1:2485906-2488027	Chr1:2489501-2493250	-	+	+	+	+	-	-	-	-
Chr1:2489501-2493250	Chr1:2494123-2494315	+	-	-	-	-	-	-	-	-
Chr1:2495342-2498764	Chr1:2498836-2501427	+	+	+	-	+	-	-	-	-
Chr1:2498836-2501427	Chr1:2501742-2511084	-	+	+	+	+	-	-	-	-
Chr1:2501742-2511084	Chr1:2511647-2513454	-	-	-	-	-	+	+	-	-
Chr1:2535328-2537931	Chr1:2538076-2538237	-	-	-	-	+	-	+	-	-
Chr1:2539614-2542334	Chr1:2542702-2547946	-	+	+	+	+	-	-	-	-
Chr1:2542702-2547946	Chr1:2548819-2551473	-	-	-	-	-	+	+	-	-
Chr1:2564572-2565121	Chr1:2567475-2573393	-	+	+	+	+	-	-	-	-
Chr1:2567475-2573393	Chr1:2573848-2576714	-	+	+	+	+	-	-	-	-
Chr1:2573848-2576714	Chr1:2577020-2580669	-	+	+	+	-	-	-	-	-
Chr1:2577020-2580669	Chr1:2581022-2583323	-	+	+	-	+	-	-	-	-
Chr1:2581022-2583323	Chr1:2583654-2586744	+	-	-	-	+	-	-	-	-
Chr1:2588857-2590301	Chr1:2590944-2606892	-	+	+	+	+	-	-	-	-
Chr1:2590944-2606892	Chr1:2606269-2607507	-	+	+	-	-	-	-	-	-
Chr1:2606269-2607507	Chr1:2608408-2609853	+	+	-	-	-	-	-	-	-
Chr1:2608408-2609853	Chr1:2609996-2613242	+	-	-	-	-	+	+	-	-
Chr1:2614774-2618823	Chr1:2618647-2620452	+	+	-	-	-	-	-	-	-
Chr1:2618647-2620452	Chr1:2620335-2621545	-	+	-	-	-	-	-	-	-
Chr1:2620335-2621545	Chr1:2621904-2627848	+	-	-	-	-	+	+	-	-
Chr1:2632810-2635852	Chr1:2636011-2637915	-	+	+	-	-	-	-	-	-
Chr1:2636011-2637915	Chr1:2638181-2640554	-	+	+	-	-	-	-	-	-
Chr1:2638181-2640554	Chr1:2640813-2641828	-	+	-	-	-	-	-	-	-
Chr1:2640813-2641828	Chr1:2642214-2643285	-	+	+	-	-	-	-	-	-
Chr1:2642214-2643285	Chr1:2643330-2646035	-	+	+	-	-	-	-	-	-
Chr1:2643330-2646035	Chr1:2646189-2649379	-	+	+	+	-	-	-	-	-
Chr1:2646189-2649379	Chr1:2649537-2657120	-	+	+	+	+	-	-	-	-
Chr1:2649537-2657120	Chr1:2658716-2661029	-	-	-	-	-	+	-	-	-
Chr1:2667798-2671892	Chr1:2672451-2674628	-	+	+	-	+	-	-	-	-
Chr1:2672451-2674628	Chr1:2675813-2679781	+	-	-	-	-	+	-	-	-
Chr1:2682127-2684100	Chr1:2684234-2685621	-	+	+	-	-	-	-	-	-
Chr1:2684234-2685621	Chr1:2685659-2688595	-	+	+	+	-	-	-	-	-
Chr1:2685659-2688595	Chr1:2689016-2690045	+	-	-	-	-	-	+	-	-
Chr1:2691080-2694377	Chr1:2696412-2700959	-	+	+	+	-	-	-	-	-
Chr1:2696412-2700959	Chr1:2701226-2703091	-	+	+	-	-	-	-	-	-
Chr1:2701226-2703091	Chr1:2703336-2706845	+	+	+	+	-	-	-	-	-
Chr1:2703336-2706845	Chr1:2706924-2709531	+	+	+	+	+	-	-	-	-
Chr1:2706924-2709531	Chr1:2709632-2710912	+	-	-	-	+	-	-	-	-
Chr1:2712883-2714734	Chr1:2715079-2716404	-	+	+	-	-	-	-	-	-
Chr1:2715079-2716404	Chr1:2718778-2722221	+	+	+	-	+	-	-	-	-
Chr1:2718778-2722221	Chr1:2718875-2721676	-	+	+	-	+	-	-	-	-
Chr1:2718875-2721676	Chr1:2723824-2733613	-	+	+	+	-	-	-	-	-
Chr1:2723824-2733613	Chr1:2733657-2735819	-	+	+	+	-	-	-	-	-
Chr1:2733657-2735819	Chr1:2736774-2743758	-	+	+	+	-	-	-	-	-
Chr1:2736774-2743758	Chr1:2743761-2747967	+	-	-	+	+	-	-	-	-
Chr1:2748398-2751278	Chr1:2752154-2753703	+	+	-	-	-	-	-	-	-
Chr1:2752154-2753703	Chr1:2757041-2759794	-	+	+	+	+	-	-	-	-
Chr1:2757041-2759794	Chr1:2760346-2761573	+	-	-	-	-	+	-	-	-
Chr1:2762584-2768967	Chr1:2769056-2769483	-	-	-	-	+	-	-	-	-
Chr1:2769815-2771477	Chr1:2771633-2773460	-	+	+	-	-	-	-	-	-
Chr1:2771633-2773460	Chr1:2774030-2779297	-	+	+	+	+	-	-	-	-
Chr1:2774030-2779297	Chr1:2779963-2788447	-	-	-	-	+	-	-	+	-
Chr1:2801067-2804537	Chr1:2805371-2808621	-	+	+	-	+	-	-	-	-
Chr1:2805371-2808621	Chr1:2808883-2809747	-	+	+	-	-	-	-	-	-
Chr1:2808883-2809747	Chr1:2809778-2811191	-	+	+	-	-	-	-	-	-
Chr1:2809778-2811191	Chr1:2811989-2812646	-	-	-	-	+	-	-	-	-
Chr1:2813061-2818008	Chr1:2819065-2820395	+	-	-	-	+	-	-	-	-
Chr1:2821552-2825275	Chr1:2827061-2829315	-	+	+	+	+	-	-	-	-
Chr1:2827061-2829315	Chr1:2829105-2838469	-	+	+	+	+	-	-	-	-
Chr1:2829105-2838469	Chr1:2838789-2840994	+	+	-	-	+	-	+	-	-
Chr1:2838789-2840994	Chr1:2842153-2846138	-	-	-	-	-	+	+	-	-
Chr1:2846536-2846608	Chr1:2846949-2847800	-	+	-	-	-	-	-	-	-
Chr1:2846949-2847800	Chr1:2848348-2852270	+	+	+	-	+	-	+	-	-
Chr1:2848348-2852270	Chr1:2852454-2855779	+	+	+	-	+	-	-	-	-
Chr1:2852454-2855779	Chr1:2856227-2861170	-	+	+	+	+	-	-	-	-
Chr1:2856227-2861170	Chr1:2867259-2870656	+	+	+	-	+	-	-	-	-
Chr1:2867259-2870656	Chr1:2873465-2877270	+	+	+	-	-	-	-	-	-
Chr1:2873465-2877270	Chr1:2877692-2879169	+	+	-	-	-	-	-	-	-
Chr1:2877692-2879169	Chr1:2879303-2879374	+	-	-	-	-	-	-	-	-
Chr1:2879642-2882231	Chr1:2882524-2884337	-	+	+	-	-	-	-	-	-
Chr1:2882524-2884337	Chr1:2884411-2886620	-	+	+	-	+	-	+	-	-
Chr1:2884411-2886620	Chr1:2887285-2887706	-	-	-	-	-	-	+	-	-
Chr1:2895166-2899384	Chr1:2899914-2904815	-	+	+	+	+	-	-	-	-
Chr1:2899914-2904815	Chr1:2907124-2907279	-	-	-	-	-	+	-	-	-
Chr1:2911317-2915369	Chr1:2918031-2920889	-	-	+	+	-	-	-	-	-
Chr1:2921064-2925762	Chr1:2927703-2928968	+	+	-	-	-	-	-	-	-
Chr1:2927703-2928968	Chr1:2929217-2931841	+	+	-	-	-	+	+	-	-
Chr1:2929217-2931841	Chr1:2932739-2936586	-	-	-	-	+	+	-	-	-
Chr1:2936528-2939326	Chr1:2939417-2939488	-	+	-	-	-	-	-	-	-
Chr1:2939417-2939488	Chr1:2939570-2942288	-	+	+	-	-	-	-	-	-
Chr1:2939570-2942288	Chr1:2942564-2945961	-	+	+	+	-	-	-	-	-
Chr1:2942564-2945961	Chr1:2946229-2949159	-	+	+	+	+	-	-	-	-
Chr1:2946229-2949159	Chr1:2949676-2950989	-	-	-	-	+	-	-	-	-
Chr1:2952771-2955689	Chr1:2956589-2962207	-	-	-	-	+	-	-	-	-
Chr1:2967940-2971498	Chr1:2971593-2972199	-	+	-	-	-	-	-	-	-
Chr1:2971593-2972199	Chr1:2972842-2976750	-	+	+	-	-	-	-	-	-
Chr1:2972842-2976750	Chr1:2977792-2979466	-	-	+	-	+	-	-	-	-
Chr1:2979520-2982624	Chr1:2984881-2986130	-	-	-	-	-	+	-	-	-
Chr1:2989378-2990357	Chr1:2993404-2993820	-	-	-	-	-	+	+	-	-
Chr1:2994369-2998222	Chr1:2998100-3001315	-	+	+	+	-	-	-	-	-
Chr1:2998100-3001315	Chr1:3001517-3003762	-	+	+	-	-	-	-	-	-
Chr1:3001517-3003762	Chr1:3003495-3008213	-	+	+	+	-	-	-	-	-
Chr1:3003495-3008213	Chr1:3009055-3009880	-	-	+	-	-	-	-	-	-
Chr1:3009941-3012363	Chr1:3012762-3015091	-	+	+	+	-	-	-	-	-
Chr1:3012762-3015091	Chr1:3015328-3018234	+	+	+	-	-	-	-	-	-
Chr1:3015328-3018234	Chr1:3019819-3021441	-	-	-	-	-	+	-	-	-
Chr1:3037754-3038408	Chr1:3038462-3041873	-	+	+	-	-	-	-	-	-
Chr1:3038462-3041873	Chr1:3038631-3039326	-	-	+	-	-	-	-	-	-
Chr1:3041996-3045402	Chr1:3045513-3047893	+	-	+	+	-	-	-	-	-
Chr1:3064124-3065937	Chr1:3066699-3068598	-	-	-	-	-	+	+	-	-
Chr1:3069385-3070910	Chr1:3070946-3072050	-	+	-	-	-	-	-	-	-
Chr1:3070946-3072050	Chr1:3076582-3079539	+	+	+	-	-	-	-	-	-
Chr1:3076582-3079539	Chr1:3086159-3087912	+	-	-	-	-	-	+	-	-
Chr1:3093839-3094864	Chr1:3095256-3100357	-	+	+	+	-	-	-	-	-
Chr1:3095256-3100357	Chr1:3101671-3102925	-	+	-	-	-	-	-	-	-
Chr1:3101671-3102925	Chr1:3104588-3106290	-	+	+	-	-	-	-	-	-
Chr1:3104588-3106290	Chr1:3106502-3107772	-	+	+	-	-	-	-	-	-
Chr1:3106502-3107772	Chr1:3108617-3111318	-	-	-	-	+	-	-	-	-
Chr1:3112778-3116699	Chr1:3117137-3117567	+	-	-	-	-	-	-	-	-
Chr1:3118203-3119708	Chr1:3119878-3122526	+	+	+	+	+	-	-	-	-
Chr1:3119878-3122526	Chr1:3122956-3124578	-	+	+	-	-	-	-	-	-
Chr1:3122956-3124578	Chr1:3125807-3127284	+	-	-	-	+	-	-	-	-
Chr1:3127771-3131094	Chr1:3133095-3133674	-	-	-	-	-	-	+	-	-
Chr1:3134107-3135930	Chr1:3136188-3137475	-	+	+	-	-	-	-	-	-
Chr1:3136188-3137475	Chr1:3137767-3140353	-	+	+	-	-	-	-	-	-
Chr1:3137767-3140353	Chr1:3140868-3144370	-	+	+	+	-	-	-	-	-
Chr1:3140868-3144370	Chr1:3144438-3147303	-	-	-	+	+	-	-	-	-
Chr1:3147667-3154380	Chr1:3154532-3156275	-	+	+	-	-	-	-	-	-
Chr1:3154532-3156275	Chr1:3157501-3159148	+	-	-	-	-	-	-	-	-
Chr1:3159125-3161692	Chr1:3161841-3165360	-	+	+	+	-	-	-	-	-
Chr1:3161841-3165360	Chr1:3165370-3167869	-	+	+	-	-	-	-	-	-
Chr1:3165370-3167869	Chr1:3168482-3170819	-	-	-	-	-	+	+	-	-
Chr1:3172108-3173463	Chr1:3173534-3176910	-	+	+	+	-	-	-	-	-
Chr1:3173534-3176910	Chr1:3176883-3180421	-	+	+	+	-	-	-	-	-
Chr1:3176883-3180421	Chr1:3180936-3184224	+	+	+	+	+	-	-	-	-
Chr1:3180936-3184224	Chr1:3187817-3188580	+	-	-	-	-	-	-	-	-
Chr1:3189369-3190242	Chr1:3190288-3192414	-	-	+	-	-	-	-	-	-
Chr1:3192681-3195025	Chr1:3195824-3200291	+	+	+	+	+	-	-	-	-
Chr1:3195824-3200291	Chr1:3201799-3204150	-	+	+	-	+	-	-	-	-
Chr1:3201799-3204150	Chr1:3204016-3205309	-	-	-	-	+	-	-	-	-
Chr1:3205741-3208598	Chr1:3208828-3211653	-	-	-	+	+	-	-	-	-
Chr1:3218133-3219929	Chr1:3220035-3224541	-	+	+	+	-	-	-	-	-
Chr1:3220035-3224541	Chr1:3224684-3227070	-	+	+	-	-	-	-	-	-
Chr1:3224684-3227070	Chr1:3227490-3230043	+	-	-	-	-	+	+	-	-
Chr1:3236995-3239554	Chr1:3240606-3241632	+	-	-	-	-	-	-	-	-
Chr1:3252240-3255693	Chr1:3256245-3261614	-	+	+	+	+	-	-	-	-
Chr1:3256245-3261614	Chr1:3262265-3263612	+	+	+	-	-	-	-	-	-
Chr1:3262265-3263612	Chr1:3263877-3264788	-	+	-	-	-	-	-	-	-
Chr1:3263877-3264788	Chr1:3265976-3268726	-	-	-	-	+	+	+	-	-
Chr1:3269604-3271987	Chr1:3273825-3275837	-	+	+	+	-	-	-	-	-
Chr1:3273825-3275837	Chr1:3275891-3278697	-	+	+	+	-	-	-	-	-
Chr1:3275891-3278697	Chr1:3279270-3283482	-	+	+	+	+	-	-	-	-
Chr1:3279270-3283482	Chr1:3284239-3287107	+	-	-	-	+	-	+	-	-
Chr1:3290311-3296198	Chr1:3297324-3300443	-	+	+	-	+	-	+	-	-
Chr1:3297324-3300443	Chr1:3300697-3301489	+	+	-	-	-	-	-	-	-
Chr1:3300697-3301489	Chr1:3302742-3304092	-	-	+	-	-	-	-	-	-
Chr1:3304039-3306824	Chr1:3310930-3322213	+	+	+	+	-	-	-	-	-
Chr1:3310930-3322213	Chr1:3322802-3323548	+	+	-	-	-	-	-	-	-
Chr1:3322802-3323548	Chr1:3325824-3327614	+	+	-	-	-	-	-	-	-
Chr1:3325824-3327614	Chr1:3327637-3328448	+	+	-	-	-	-	-	-	-
Chr1:3327637-3328448	Chr1:3333595-3337491	+	+	+	+	+	-	-	-	-
Chr1:3333595-3337491	Chr1:3338303-3341608	+	+	+	+	-	-	-	-	-
Chr1:3338303-3341608	Chr1:3343686-3345632	-	-	-	-	-	-	+	+	-
Chr1:3346390-3347885	Chr1:3349219-3351180	-	+	+	-	+	-	-	-	-
Chr1:3349219-3351180	Chr1:3352159-3354856	+	-	-	-	-	+	+	-	-
Chr1:3355571-3356359	Chr1:3356680-3359838	-	+	+	-	-	-	-	-	-
Chr1:3356680-3359838	Chr1:3360087-3360508	+	-	-	-	+	-	-	-	-
Chr1:3363504-3366488	Chr1:3366493-3369095	-	+	+	-	-	-	-	-	-
Chr1:3366493-3369095	Chr1:3370558-3377463	-	+	+	+	+	-	-	-	-
Chr1:3370558-3377463	Chr1:3378142-3380226	-	-	-	-	+	-	-	-	-
Chr1:3381601-3383914	Chr1:3384164-3388373	-	+	+	+	-	-	-	-	-
Chr1:3384164-3388373	Chr1:3388747-3390150	-	+	+	-	+	-	-	-	-
Chr1:3388747-3390150	Chr1:3390322-3392571	+	-	-	-	+	-	-	-	-
Chr1:3393407-3395055	Chr1:3395558-3396849	+	-	-	-	-	-	-	-	-
Chr1:3407024-3412843	Chr1:3414852-3416358	-	-	-	-	-	+	+	-	-
Chr1:3416680-3419639	Chr1:3424186-3427457	+	+	-	-	+	-	-	-	-
Chr1:3424186-3427457	Chr1:3428478-3430633	-	+	+	-	-	-	-	-	-
Chr1:3428478-3430633	Chr1:3431185-3431256	+	-	-	-	-	-	-	-	-
Chr1:3431780-3438370	Chr1:3438555-3439013	-	-	-	-	+	-	-	-	-
Chr1:3442327-3443957	Chr1:3449691-3451226	-	-	-	-	-	+	-	-	-
Chr1:3453228-3460620	Chr1:3460000-3461485	-	+	+	-	-	-	-	-	-
Chr1:3460000-3461485	Chr1:3461635-3465786	-	+	+	+	-	-	-	-	-
Chr1:3461635-3465786	Chr1:3465964-3469248	+	-	+	+	+	-	-	-	-
Chr1:3469580-3471488	Chr1:3471456-3472672	+	-	+	-	-	-	-	-	-
Chr1:3487584-3491277	Chr1:3491281-3493737	-	+	+	-	-	-	-	-	-
Chr1:3491281-3493737	Chr1:3493940-3495144	+	-	-	-	-	+	-	-	-
Chr1:3502004-3503457	Chr1:3503704-3505502	-	+	+	+	-	-	-	-	-
Chr1:3503704-3505502	Chr1:3506186-3509006	-	-	-	+	+	-	-	-	-
Chr1:3512795-3514729	Chr1:3515365-3517888	-	-	-	-	+	-	-	-	-
Chr1:3524018-3526346	Chr1:3527709-3527831	-	-	-	-	-	-	+	-	-
Chr1:3532424-3535131	Chr1:3535383-3538439	-	+	+	+	+	-	-	-	-
Chr1:3535383-3538439	Chr1:3538470-3543782	-	-	-	-	+	+	+	-	-
Chr1:3554104-3556503	Chr1:3558358-3561634	+	-	-	-	+	-	+	-	-
Chr1:3562952-3564759	Chr1:3565463-3567779	-	+	+	-	-	-	-	-	-
Chr1:3565463-3567779	Chr1:3567905-3570838	-	+	+	-	-	-	-	-	-
Chr1:3567905-3570838	Chr1:3572710-3573066	-	-	-	-	-	+	+	-	-
Chr1:3581034-3590928	Chr1:3591633-3592411	+	-	-	-	-	-	-	-	-
Chr1:3592746-3595077	Chr1:3596360-3597847	+	-	-	-	+	-	-	-	-
Chr1:3600910-3605076	Chr1:3605576-3607493	-	+	+	-	-	-	-	-	-
Chr1:3605576-3607493	Chr1:3607631-3610520	-	+	+	-	-	-	-	-	-
Chr1:3607631-3610520	Chr1:3611747-3614613	-	+	+	-	-	-	-	-	-
Chr1:3611747-3614613	Chr1:3614513-3616159	+	+	+	-	-	-	-	-	-
Chr1:3614513-3616159	Chr1:3616610-3623758	-	+	+	+	+	-	+	-	-
Chr1:3616610-3623758	Chr1:3624035-3627082	+	-	-	-	-	+	-	-	-
Chr1:3627726-3630765	Chr1:3632234-3637141	-	+	+	+	+	-	-	-	-
Chr1:3632234-3637141	Chr1:3639878-3644162	-	+	+	+	-	-	-	-	-
Chr1:3639878-3644162	Chr1:3644420-3647768	+	+	+	+	-	-	-	-	-
Chr1:3644420-3647768	Chr1:3647894-3655590	+	+	+	+	-	-	-	-	-
Chr1:3647894-3655590	Chr1:3655777-3658608	-	+	+	+	-	-	-	-	-
Chr1:3655777-3658608	Chr1:3659209-3663984	-	+	+	+	+	-	-	-	-
Chr1:3659209-3663984	Chr1:3664386-3665039	-	+	-	-	-	-	-	-	-
Chr1:3664386-3665039	Chr1:3665087-3667139	-	+	+	-	-	-	-	-	-
Chr1:3665087-3667139	Chr1:3667248-3669902	+	-	-	-	+	-	-	-	-
Chr1:3671756-3675979	Chr1:3676607-3676644	-	+	-	-	-	-	-	-	-
Chr1:3676607-3676644	Chr1:3676691-3678524	-	+	+	-	-	-	-	-	-
Chr1:3676691-3678524	Chr1:3678775-3678848	-	-	-	-	+	-	-	-	-
Chr1:3681888-3684169	Chr1:3684568-3689847	+	+	+	+	-	-	-	-	-
Chr1:3684568-3689847	Chr1:3690212-3693648	-	-	-	-	+	+	+	-	-
Chr1:3702608-3703779	Chr1:3703672-3709302	-	+	+	+	-	-	-	-	-
Chr1:3703672-3709302	Chr1:3710208-3712503	+	-	-	-	+	-	-	-	-
Chr1:3715184-3717320	Chr1:3718783-3719711	+	-	-	-	-	-	-	-	-
Chr1:3733139-3739842	Chr1:3740765-3744675	+	-	-	-	+	-	-	-	-
Chr1:3744858-3745655	Chr1:3745774-3748521	-	+	+	-	+	-	-	-	-
Chr1:3745774-3748521	Chr1:3749510-3750035	+	-	-	-	-	-	+	-	-
Chr1:3753365-3755641	Chr1:3755677-3756998	+	-	-	-	+	-	-	-	-
Chr1:3766754-3768294	Chr1:3768724-3769706	+	-	-	-	-	+	-	-	-
Chr1:3780429-3786990	Chr1:3787334-3790876	+	+	+	-	+	-	-	-	-
Chr1:3787334-3790876	Chr1:3791454-3793883	-	+	+	-	+	-	-	-	-
Chr1:3791454-3793883	Chr1:3794238-3800719	-	+	+	+	+	-	-	-	-
Chr1:3794238-3800719	Chr1:3800738-3804185	-	+	+	+	-	-	-	-	-
Chr1:3800738-3804185	Chr1:3807128-3808875	-	+	+	-	+	-	-	-	-
Chr1:3807128-3808875	Chr1:3810093-3813607	+	-	+	-	-	-	-	-	-
Chr1:3821443-3823088	Chr1:3824510-3825196	-	-	-	-	-	-	+	-	-
Chr1:3832623-3834191	Chr1:3834459-3837629	-	+	+	+	-	-	-	-	-
Chr1:3834459-3837629	Chr1:3837821-3840207	-	+	+	+	-	-	-	-	-
Chr1:3837821-3840207	Chr1:3841286-3844432	-	-	-	+	+	-	-	-	-
Chr1:3847243-3849162	Chr1:3849360-3850662	+	+	-	-	-	-	+	-	-
Chr1:3849360-3850662	Chr1:3853243-3855385	-	-	-	-	-	+	-	-	-
Chr1:3862399-3864030	Chr1:3864153-3866969	-	+	+	+	-	-	-	-	-
Chr1:3864153-3866969	Chr1:3868884-3870065	-	-	-	-	-	-	+	-	-
Chr1:3874437-3875484	Chr1:3875442-3877155	+	-	-	-	+	-	-	-	-
Chr1:3878550-3880361	Chr1:3881529-3881608	+	-	-	-	-	-	-	-	-
Chr1:3895179-3896934	Chr1:3898002-3898609	-	-	-	-	-	-	-	+	-
Chr1:3912902-3914407	Chr1:3914629-3914700	-	+	-	-	-	-	-	-	-
Chr1:3914629-3914700	Chr1:3914774-3918176	-	+	+	+	-	-	-	-	-
Chr1:3914774-3918176	Chr1:3919272-3919774	-	-	-	-	-	-	+	-	-
Chr1:3920543-3924555	Chr1:3928162-3931576	+	-	-	-	-	+	+	-	-
Chr1:3938501-3940754	Chr1:3941103-3941300	-	-	-	-	-	-	+	-	-
Chr1:3948714-3951359	Chr1:3951553-3957044	-	+	+	+	+	-	-	-	-
Chr1:3951553-3957044	Chr1:3957473-3960113	-	-	-	-	+	-	-	-	-
Chr1:3967476-3969877	Chr1:3969681-3971840	-	+	+	+	-	-	-	-	-
Chr1:3969681-3971840	Chr1:3972032-3973286	-	+	+	-	-	-	-	-	-
Chr1:3972032-3973286	Chr1:3973875-3974509	-	-	-	-	-	+	-	-	-
Chr1:3976839-3979195	Chr1:3979862-3980956	+	-	-	-	-	-	+	+	-
Chr1:3981248-3985215	Chr1:3985225-3987290	-	+	+	-	-	-	-	-	-
Chr1:3985225-3987290	Chr1:3989763-3991066	-	-	-	-	+	+	+	-	-
Chr1:3991027-3993598	Chr1:3995169-3997907	-	+	+	-	+	-	-	-	-
Chr1:3995169-3997907	Chr1:3999199-3999876	-	-	-	-	-	+	+	-	-
Chr1:4001113-4003442	Chr1:4003846-4006739	-	+	+	+	+	-	-	-	-
Chr1:4003846-4006739	Chr1:4007705-4010433	-	+	+	-	-	-	-	-	-
Chr1:4007705-4010433	Chr1:4010779-4013125	-	+	+	+	-	-	-	-	-
Chr1:4010779-4013125	Chr1:4013121-4014681	-	+	+	-	-	-	-	-	-
Chr1:4013121-4014681	Chr1:4014847-4016540	-	+	+	-	-	-	-	-	-
Chr1:4014847-4016540	Chr1:4016784-4020983	-	+	+	+	-	-	-	-	-
Chr1:4016784-4020983	Chr1:4021825-4023292	-	-	-	-	-	+	-	-	-
Chr1:4028692-4030584	Chr1:4031574-4034078	-	+	+	-	+	-	-	-	-
Chr1:4031574-4034078	Chr1:4034587-4038758	-	+	+	+	+	-	-	-	-
Chr1:4034587-4038758	Chr1:4039711-4043880	-	+	+	+	+	-	-	-	-
Chr1:4039711-4043880	Chr1:4044370-4044669	+	-	-	-	-	-	+	-	-
Chr1:4049896-4053835	Chr1:4056207-4057933	+	-	-	-	-	+	-	-	-
Chr1:4058287-4058416	Chr1:4058487-4058576	-	+	-	-	-	-	-	-	-
Chr1:4058487-4058576	Chr1:4062462-4063337	+	-	-	-	-	-	-	-	-
Chr1:4072752-4076207	Chr1:4076334-4076981	-	+	-	-	-	-	-	-	-
Chr1:4076334-4076981	Chr1:4077498-4078095	+	-	-	-	-	+	-	-	-
Chr1:4114771-4117594	Chr1:4118594-4120871	+	-	-	-	-	-	+	-	-
Chr1:4121369-4124595	Chr1:4123530-4125648	-	-	-	-	+	-	-	-	-
Chr1:4144572-4147911	Chr1:4147962-4151056	-	+	+	+	+	-	-	-	-
Chr1:4147962-4151056	Chr1:4153652-4157644	+	-	-	-	+	-	-	-	-
Chr1:4157654-4159046	Chr1:4159265-4161455	-	+	+	-	+	-	-	-	-
Chr1:4159265-4161455	Chr1:4162832-4165852	-	-	-	-	-	+	+	-	-
Chr1:4172075-4174775	Chr1:4174875-4177559	-	-	-	+	-	-	-	-	-
Chr1:4178359-4182593	Chr1:4182132-4182299	-	+	-	-	-	-	-	-	-
Chr1:4182132-4182299	Chr1:4183066-4186124	+	+	+	+	+	-	-	-	-
Chr1:4183066-4186124	Chr1:4187165-4188056	-	+	-	-	-	-	-	-	-
Chr1:4187165-4188056	Chr1:4189355-4190342	-	-	-	-	-	-	+	-	-
Chr1:4194658-4196749	Chr1:4197396-4198310	-	+	-	-	-	-	-	-	-
Chr1:4197396-4198310	Chr1:4198413-4200802	-	+	+	-	-	-	-	-	-
Chr1:4198413-4200802	Chr1:4200876-4206404	-	+	+	+	-	-	-	-	-
Chr1:4200876-4206404	Chr1:4206374-4208951	+	-	+	+	+	-	-	-	-
Chr1:4214262-4217132	Chr1:4220100-4221774	-	+	+	-	-	-	-	-	-
Chr1:4220100-4221774	Chr1:4221863-4222837	-	+	-	-	-	-	-	-	-
Chr1:4221863-4222837	Chr1:4223030-4225124	-	+	+	-	+	-	-	-	-
Chr1:4223030-4225124	Chr1:4225321-4225482	-	-	-	-	+	-	-	-	-
Chr1:4226362-4229138	Chr1:4231027-4231146	-	-	-	-	-	-	+	-	-
Chr1:4233873-4238764	Chr1:4241592-4243008	+	+	-	-	-	-	-	-	-
Chr1:4241592-4243008	Chr1:4244308-4245993	+	+	-	-	-	-	-	-	-
Chr1:4244308-4245993	Chr1:4246109-4246291	+	-	-	-	+	-	-	-	-
Chr1:4247249-4250630	Chr1:4251032-4257392	-	+	+	+	-	-	-	-	-
Chr1:4251032-4257392	Chr1:4257268-4259300	-	-	-	+	+	-	-	-	-
Chr1:4263150-4265044	Chr1:4266988-4267061	-	-	-	-	+	-	-	-	-
Chr1:4267106-4268926	Chr1:4268986-4270787	-	+	+	-	-	-	-	-	-
Chr1:4268986-4270787	Chr1:4272960-4274206	-	-	-	-	-	+	+	-	-
Chr1:4282899-4285829	Chr1:4285887-4285958	-	-	-	-	+	-	-	-	-
Chr1:4294594-4297084	Chr1:4298889-4299475	-	-	-	-	-	+	-	-	-
Chr1:4303312-4305798	Chr1:4305933-4308005	-	+	+	-	+	-	+	-	-
Chr1:4305933-4308005	Chr1:4308943-4309583	-	-	-	-	-	+	-	-	-
Chr1:4319886-4322945	Chr1:4323556-4326333	-	+	+	-	-	-	-	-	-
Chr1:4323556-4326333	Chr1:4326739-4328481	+	+	+	-	-	-	-	-	-
Chr1:4326739-4328481	Chr1:4334615-4337844	+	+	+	-	+	-	-	-	-
Chr1:4334615-4337844	Chr1:4342282-4344857	-	-	-	-	+	-	+	-	-
Chr1:4344985-4348328	Chr1:4348498-4350867	-	+	+	-	-	-	-	-	-
Chr1:4348498-4350867	Chr1:4351064-4353685	-	-	+	+	+	-	-	-	-
Chr1:4353906-4355929	Chr1:4355926-4358328	-	+	+	-	-	-	-	-	-
Chr1:4355926-4358328	Chr1:4359151-4361272	-	+	+	-	+	-	-	-	-
Chr1:4359151-4361272	Chr1:4361551-4365331	-	+	+	-	-	-	-	-	-
Chr1:4361551-4365331	Chr1:4366597-4367119	+	-	-	-	-	-	-	-	-
Chr1:4367256-4368822	Chr1:4368760-4371293	-	+	+	-	-	-	-	-	-
Chr1:4368760-4371293	Chr1:4374250-4375170	-	+	-	-	-	-	-	-	-
Chr1:4374250-4375170	Chr1:4375515-4378514	-	+	+	+	-	-	-	-	-
Chr1:4375515-4378514	Chr1:4378939-4379516	-	-	+	-	-	-	-	-	-
Chr1:4379707-4381612	Chr1:4382160-4383611	-	-	-	-	-	+	+	-	-
Chr1:4384353-4386610	Chr1:4387129-4389110	+	-	-	-	+	-	+	-	-
Chr1:4394897-4396291	Chr1:4396348-4398193	-	+	+	-	-	-	-	-	-
Chr1:4396348-4398193	Chr1:4398375-4405605	-	+	+	+	-	-	-	-	-
Chr1:4398375-4405605	Chr1:4412887-4413057	-	-	-	-	-	-	+	-	-
Chr1:4423640-4425789	Chr1:4429718-4430965	-	-	-	-	-	+	-	-	-
Chr1:4433640-4436075	Chr1:4436105-4439476	-	+	+	+	-	-	-	-	-
Chr1:4436105-4439476	Chr1:4440214-4440286	-	-	-	-	+	-	-	-	-
Chr1:4440544-4443684	Chr1:4444043-4447406	-	+	+	-	-	-	-	-	-
Chr1:4444043-4447406	Chr1:4447647-4449200	-	+	+	+	-	-	-	-	-
Chr1:4447647-4449200	Chr1:4450238-4451742	+	-	-	+	+	-	-	-	-
Chr1:4452212-4454876	Chr1:4459166-4460940	+	+	-	-	-	-	-	-	-
Chr1:4459166-4460940	Chr1:4461806-4463543	+	+	-	-	-	-	-	-	-
Chr1:4461806-4463543	Chr1:4463924-4465538	+	-	-	-	-	-	-	-	-
Chr1:4467220-4469033	Chr1:4469181-4473213	-	+	+	-	-	-	-	-	-
Chr1:4469181-4473213	Chr1:4474720-4477941	-	-	-	-	-	+	-	-	-
Chr1:4484584-4488577	Chr1:4488533-4492587	+	+	+	+	-	-	-	-	-
Chr1:4488533-4492587	Chr1:4495028-4498469	+	+	+	+	+	-	-	-	-
Chr1:4495028-4498469	Chr1:4498881-4501613	-	+	+	+	-	-	-	-	-
Chr1:4498881-4501613	Chr1:4501581-4503591	-	+	+	+	-	-	-	-	-
Chr1:4501581-4503591	Chr1:4507221-4508528	-	-	-	-	-	+	-	-	-
Chr1:4508963-4513938	Chr1:4515606-4520284	-	+	+	+	+	-	-	-	-
Chr1:4515606-4520284	Chr1:4520631-4522544	-	-	-	-	+	-	+	-	-
Chr1:4528623-4530063	Chr1:4542168-4543742	-	+	-	-	-	-	-	-	-
Chr1:4542168-4543742	Chr1:4544953-4547312	+	+	+	-	-	-	-	-	-
Chr1:4544953-4547312	Chr1:4547454-4548875	+	+	-	-	-	-	-	-	-
Chr1:4547454-4548875	Chr1:4550153-4551620	-	-	-	-	-	+	-	-	-
Chr1:4563471-4567807	Chr1:4567935-4570598	+	+	-	-	+	-	-	-	-
Chr1:4567935-4570598	Chr1:4569448-4571118	-	-	-	-	+	-	-	-	-
Chr1:4572419-4576632	Chr1:4576873-4577967	+	+	-	-	-	-	-	-	-
Chr1:4576873-4577967	Chr1:4587780-4588613	-	-	-	-	-	+	-	-	-
Chr1:4589071-4590423	Chr1:4592481-4594391	+	+	-	-	-	-	-	-	-
Chr1:4592481-4594391	Chr1:4597627-4598911	-	-	-	-	-	+	-	-	-
Chr1:4608196-4610647	Chr1:4612243-4612929	+	-	+	-	-	-	-	-	-
Chr1:4612731-4615353	Chr1:4615813-4618329	-	+	+	-	+	-	-	-	-
Chr1:4615813-4618329	Chr1:4620228-4621580	-	-	-	-	-	-	+	+	-
Chr1:4638514-4642104	Chr1:4642346-4644422	-	+	+	-	-	-	-	-	-
Chr1:4642346-4644422	Chr1:4644521-4647007	+	+	+	-	-	-	-	-	-
Chr1:4644521-4647007	Chr1:4647949-4648740	-	-	-	-	-	+	-	-	-
Chr1:4669784-4672957	Chr1:4674152-4676170	-	-	-	-	-	-	+	-	-
Chr1:4677027-4679812	Chr1:4680432-4682196	-	-	-	-	-	+	+	-	-
Chr1:4693289-4694410	Chr1:4694372-4696023	+	-	+	-	-	-	-	-	-
Chr1:4709635-4709706	Chr1:4709824-4712550	-	+	+	-	+	-	-	-	-
Chr1:4709824-4712550	Chr1:4713674-4715407	-	+	+	-	-	-	-	-	-
Chr1:4713674-4715407	Chr1:4715394-4718235	-	+	+	-	-	-	-	-	-
Chr1:4715394-4718235	Chr1:4718673-4719354	+	-	-	-	+	-	-	-	-
Chr1:4721695-4724510	Chr1:4724608-4726499	-	+	+	-	-	-	-	-	-
Chr1:4724608-4726499	Chr1:4727438-4730425	-	-	+	-	+	-	-	-	-
Chr1:4731056-4733707	Chr1:4734036-4735389	+	+	-	-	-	-	-	-	-
Chr1:4734036-4735389	Chr1:4735547-4737808	-	+	+	-	+	-	-	-	-
Chr1:4735547-4737808	Chr1:4739873-4741038	+	-	-	-	-	-	-	-	-
Chr1:4743205-4746956	Chr1:4747265-4748642	-	+	+	-	-	-	-	-	-
Chr1:4747265-4748642	Chr1:4748873-4751212	-	+	+	-	+	-	-	-	-
Chr1:4748873-4751212	Chr1:4751581-4752844	-	-	-	-	+	-	-	-	-
Chr1:4753145-4755580	Chr1:4755784-4757991	-	+	+	-	+	-	-	-	-
Chr1:4755784-4757991	Chr1:4758188-4759754	+	+	-	-	+	-	-	-	-
Chr1:4758188-4759754	Chr1:4761012-4762666	+	+	+	-	-	-	-	-	-
Chr1:4761012-4762666	Chr1:4762703-4766749	-	+	+	+	-	-	-	-	-
Chr1:4762703-4766749	Chr1:4773576-4774867	+	-	-	-	+	-	-	-	-
Chr1:4776463-4779400	Chr1:4779523-4782542	+	-	-	-	+	-	-	-	-
Chr1:4788463-4794654	Chr1:4794756-4796597	+	+	+	-	-	-	-	-	-
Chr1:4794756-4796597	Chr1:4797358-4800283	-	+	+	-	-	-	-	-	-
Chr1:4797358-4800283	Chr1:4800169-4801850	-	+	+	-	-	-	-	-	-
Chr1:4800169-4801850	Chr1:4802720-4805375	-	+	+	-	-	-	-	-	-
Chr1:4802720-4805375	Chr1:4805306-4807517	-	+	+	-	-	-	-	-	-
Chr1:4805306-4807517	Chr1:4810488-4814543	+	-	-	-	+	-	-	-	-
Chr1:4817144-4818020	Chr1:4818548-4820150	+	+	-	-	-	-	-	-	-
Chr1:4818548-4820150	Chr1:4820405-4820499	-	+	-	-	-	-	-	-	-
Chr1:4820405-4820499	Chr1:4822528-4824414	-	-	-	-	+	-	-	-	-
Chr1:4835724-4837616	Chr1:4837927-4839633	+	+	+	-	-	-	-	-	-
Chr1:4837927-4839633	Chr1:4839853-4840751	+	+	-	-	-	-	-	-	-
Chr1:4839853-4840751	Chr1:4840697-4841848	+	-	-	-	-	-	-	-	-
Chr1:4843234-4845847	Chr1:4847162-4849207	+	+	+	-	+	-	-	-	-
Chr1:4847162-4849207	Chr1:4850274-4852096	+	-	-	-	+	-	-	-	-
Chr1:4852802-4854307	Chr1:4854384-4855200	-	+	-	-	-	-	-	-	-
Chr1:4854384-4855200	Chr1:4855533-4856930	-	+	+	-	-	-	-	-	-
Chr1:4855533-4856930	Chr1:4856778-4857964	-	+	+	-	-	-	-	-	-
Chr1:4856778-4857964	Chr1:4858642-4859601	-	-	-	-	-	+	-	-	-
Chr1:4861266-4864094	Chr1:4864902-4868000	-	-	-	-	-	+	+	-	-
Chr1:4874875-4877248	Chr1:4877627-4879149	-	+	+	-	-	-	-	-	-
Chr1:4877627-4879149	Chr1:4880051-4881964	-	+	+	-	-	-	-	-	-
Chr1:4880051-4881964	Chr1:4882376-4884791	+	+	+	-	-	-	-	-	-
Chr1:4882376-4884791	Chr1:4885044-4886793	-	+	+	-	-	-	-	-	-
Chr1:4885044-4886793	Chr1:4886768-4887933	+	+	+	-	-	-	-	-	-
Chr1:4886768-4887933	Chr1:4888214-4889661	-	+	+	-	-	-	-	-	-
Chr1:4888214-4889661	Chr1:4890118-4892251	+	+	+	-	-	-	-	-	-
Chr1:4890118-4892251	Chr1:4897346-4898961	+	+	+	-	-	-	-	-	-
Chr1:4897346-4898961	Chr1:4899145-4899979	-	+	-	-	-	-	-	-	-
Chr1:4899145-4899979	Chr1:4907953-4911168	+	+	+	-	+	-	-	-	-
Chr1:4907953-4911168	Chr1:4911093-4913152	+	+	+	-	+	-	-	-	-
Chr1:4911093-4913152	Chr1:4915576-4918138	-	+	+	+	-	-	-	-	-
Chr1:4915576-4918138	Chr1:4918010-4921596	-	+	+	+	-	-	-	-	-
Chr1:4918010-4921596	Chr1:4924277-4926794	+	-	-	+	+	-	-	-	-
Chr1:4927011-4928690	Chr1:4929123-4930904	-	+	+	-	-	-	-	-	-
Chr1:4929123-4930904	Chr1:4931566-4933515	-	-	-	-	+	-	+	-	-
Chr1:4946218-4947576	Chr1:4947819-4948400	+	+	-	-	-	-	-	-	-
Chr1:4947819-4948400	Chr1:4948748-4952927	-	+	+	-	+	-	+	-	-
Chr1:4948748-4952927	Chr1:4954080-4955702	-	+	+	-	-	-	-	-	-
Chr1:4954080-4955702	Chr1:4956257-4958076	-	-	+	+	+	-	-	-	-
Chr1:4961886-4964428	Chr1:4966810-4967493	-	-	-	-	+	-	-	+	-
Chr1:4970858-4973726	Chr1:4974067-4975705	+	-	-	-	-	+	+	-	-
Chr1:4980672-4983284	Chr1:4983535-4987375	-	+	+	+	+	-	+	-	-
Chr1:4983535-4987375	Chr1:4989562-4992732	+	-	-	-	-	+	+	-	-
Chr1:4998816-5000643	Chr1:5001011-5003370	+	-	-	-	-	-	-	-	-
Chr1:5008244-5014533	Chr1:5014753-5016604	+	+	+	-	-	-	-	-	-
Chr1:5014753-5016604	Chr1:5019955-5021537	+	-	-	-	-	+	+	-	-
Chr1:5023656-5025955	Chr1:5026364-5026585	-	-	+	-	-	-	-	-	-
Chr1:5027662-5031779	Chr1:5031950-5036477	-	+	+	+	+	-	-	-	-
Chr1:5031950-5036477	Chr1:5037612-5040528	+	+	+	+	+	-	-	-	-
Chr1:5037612-5040528	Chr1:5040861-5041733	+	-	-	-	-	-	-	-	-
Chr1:5042323-5044294	Chr1:5045781-5046800	+	-	-	-	-	-	-	-	-
Chr1:5051760-5055252	Chr1:5058680-5061136	+	-	-	-	-	-	+	-	-
Chr1:5061866-5065178	Chr1:5066636-5068645	+	+	-	-	-	-	-	-	-
Chr1:5066636-5068645	Chr1:5073105-5074779	-	-	-	-	-	+	-	-	-
Chr1:5075213-5077791	Chr1:5079407-5082520	+	-	-	-	+	-	-	-	-
Chr1:5086626-5088846	Chr1:5090990-5094152	+	-	-	-	-	+	+	-	-
Chr1:5102424-5104695	Chr1:5105018-5106954	-	-	+	-	-	-	-	-	-
Chr1:5107421-5111670	Chr1:5111955-5115497	-	+	+	+	-	-	-	-	-
Chr1:5111955-5115497	Chr1:5116696-5123259	-	+	+	+	+	-	-	-	-
Chr1:5116696-5123259	Chr1:5124742-5126151	+	-	-	-	-	-	-	-	-
Chr1:5138334-5139432	Chr1:5139712-5143689	+	+	+	+	+	-	-	-	-
Chr1:5139712-5143689	Chr1:5149226-5151354	-	+	-	-	-	-	-	-	-
Chr1:5149226-5151354	Chr1:5152263-5153084	-	-	-	-	-	+	-	-	-
Chr1:5161949-5164917	Chr1:5165628-5166745	-	+	+	-	-	-	-	-	-
Chr1:5165628-5166745	Chr1:5167031-5168264	-	+	-	-	-	-	-	-	-
Chr1:5167031-5168264	Chr1:5168596-5170066	-	+	-	-	-	-	-	-	-
Chr1:5168596-5170066	Chr1:5169940-5170435	-	+	-	-	-	-	-	-	-
Chr1:5169940-5170435	Chr1:5171207-5171742	+	-	-	-	-	-	-	-	-
Chr1:5173097-5176223	Chr1:5177529-5180049	-	+	+	-	-	-	-	-	-
Chr1:5177529-5180049	Chr1:5179887-5181389	+	-	+	-	-	-	-	-	-
Chr1:5183607-5186974	Chr1:5187626-5189673	-	+	+	-	+	-	-	-	-
Chr1:5187626-5189673	Chr1:5189687-5189760	-	-	-	-	+	-	+	-	-
Chr1:5193426-5194203	Chr1:5199018-5202175	-	+	+	-	+	-	-	-	-
Chr1:5199018-5202175	Chr1:5202648-5204193	+	+	+	-	-	-	-	-	-
Chr1:5202648-5204193	Chr1:5204625-5205912	-	-	+	-	-	-	-	-	-
Chr1:5206002-5209915	Chr1:5210206-5212349	-	+	+	-	-	-	-	-	-
Chr1:5210206-5212349	Chr1:5212615-5214858	+	-	-	-	+	-	-	-	-
Chr1:5217719-5220113	Chr1:5220641-5222973	-	+	+	-	-	-	-	-	-
Chr1:5220641-5222973	Chr1:5222913-5224121	-	+	+	-	-	-	-	-	-
Chr1:5222913-5224121	Chr1:5224385-5226702	-	+	+	-	-	-	-	-	-
Chr1:5224385-5226702	Chr1:5227053-5228202	-	+	+	-	-	-	-	-	-
Chr1:5227053-5228202	Chr1:5228300-5231184	+	+	+	+	-	-	-	-	-
Chr1:5228300-5231184	Chr1:5231348-5236573	+	-	-	-	+	-	-	-	-
Chr1:5238065-5240051	Chr1:5240029-5241538	-	+	+	-	-	-	-	-	-
Chr1:5240029-5241538	Chr1:5242198-5243227	-	+	-	-	-	-	-	-	-
Chr1:5242198-5243227	Chr1:5243450-5248604	-	+	+	+	-	-	-	-	-
Chr1:5243450-5248604	Chr1:5248664-5249474	-	+	+	-	-	-	-	-	-
Chr1:5248664-5249474	Chr1:5249760-5250573	-	+	+	-	-	-	-	-	-
Chr1:5249760-5250573	Chr1:5250650-5252121	-	+	+	-	-	-	-	-	-
Chr1:5250650-5252121	Chr1:5252315-5256753	-	+	+	+	-	-	-	-	-
Chr1:5252315-5256753	Chr1:5257046-5264942	-	+	+	+	-	-	-	-	-
Chr1:5257046-5264942	Chr1:5269019-5272058	+	-	+	-	-	-	-	-	-
Chr1:5275677-5277689	Chr1:5278260-5279877	-	+	+	-	-	-	-	-	-
Chr1:5278260-5279877	Chr1:5283538-5284673	-	-	-	-	-	+	-	-	-
Chr1:5287047-5288577	Chr1:5290745-5292535	-	-	-	-	-	+	+	-	-
Chr1:5294629-5295797	Chr1:5295773-5296902	-	+	-	-	-	-	-	-	-
Chr1:5295773-5296902	Chr1:5297875-5298166	+	-	-	-	-	-	+	-	-
Chr1:5298324-5300927	Chr1:5300742-5301412	-	-	+	-	-	-	-	-	-
Chr1:5301613-5303390	Chr1:5304317-5306012	-	+	+	+	-	-	-	-	-
Chr1:5304317-5306012	Chr1:5306061-5309514	-	+	+	+	-	-	-	-	-
Chr1:5306061-5309514	Chr1:5309647-5309718	+	+	-	-	-	-	-	-	-
Chr1:5309647-5309718	Chr1:5310001-5314094	-	-	-	-	-	-	+	-	-
Chr1:5315507-5317863	Chr1:5318011-5320594	-	+	+	+	-	-	-	-	-
Chr1:5318011-5320594	Chr1:5320615-5323895	+	+	+	+	-	-	-	-	-
Chr1:5320615-5323895	Chr1:5326290-5328874	-	+	+	-	-	-	-	-	-
Chr1:5326290-5328874	Chr1:5329111-5331711	-	+	+	-	-	-	-	-	-
Chr1:5329111-5331711	Chr1:5331858-5338326	-	+	+	-	+	-	-	-	-
Chr1:5331858-5338326	Chr1:5339961-5341931	+	+	-	-	-	-	-	-	-
Chr1:5339961-5341931	Chr1:5342587-5343705	+	-	-	-	-	+	-	-	-
Chr1:5362009-5365549	Chr1:5365665-5366497	+	-	-	-	+	+	-	-	-
Chr1:5380907-5380988	Chr1:5381170-5385254	+	+	+	-	+	-	-	-	-
Chr1:5381170-5385254	Chr1:5389952-5391490	+	+	-	-	-	-	-	-	-
Chr1:5389952-5391490	Chr1:5393407-5394639	-	-	-	-	-	+	-	-	-
Chr1:5398990-5402733	Chr1:5402569-5403818	-	+	+	-	-	-	-	-	-
Chr1:5402569-5403818	Chr1:5404358-5405686	-	+	-	-	-	-	-	-	-
Chr1:5404358-5405686	Chr1:5406025-5407486	-	+	+	-	-	-	-	-	-
Chr1:5406025-5407486	Chr1:5407401-5409987	-	+	+	-	-	-	-	-	-
Chr1:5407401-5409987	Chr1:5410908-5414919	-	+	+	+	+	-	-	-	-
Chr1:5410908-5414919	Chr1:5414817-5421033	+	+	+	+	+	-	-	-	-
Chr1:5414817-5421033	Chr1:5424242-5424576	-	-	-	-	-	-	+	-	-
Chr1:5430183-5436412	Chr1:5438253-5440087	+	-	-	-	+	-	-	-	-
Chr1:5441082-5443684	Chr1:5444418-5446564	-	+	+	-	-	-	-	-	-
Chr1:5444418-5446564	Chr1:5446462-5447859	-	+	-	-	-	-	-	-	-
Chr1:5446462-5447859	Chr1:5448149-5448529	-	+	-	-	-	-	-	-	-
Chr1:5448149-5448529	Chr1:5448726-5450177	+	+	-	-	-	-	-	-	-
Chr1:5448726-5450177	Chr1:5451432-5452374	+	-	-	-	-	+	+	-	-
Chr1:5454785-5457022	Chr1:5457084-5458429	-	-	+	-	-	-	-	-	-
Chr1:5458535-5460333	Chr1:5460477-5461281	-	+	-	-	-	-	-	-	-
Chr1:5460477-5461281	Chr1:5461317-5464223	-	+	+	-	-	-	-	-	-
Chr1:5461317-5464223	Chr1:5464356-5464697	-	+	-	-	-	-	-	-	-
Chr1:5464356-5464697	Chr1:5465336-5469125	+	+	+	-	+	-	-	-	-
Chr1:5465336-5469125	Chr1:5469389-5471149	-	+	-	-	-	-	-	-	-
Chr1:5469389-5471149	Chr1:5471400-5473014	-	+	+	-	-	-	-	-	-
Chr1:5471400-5473014	Chr1:5473565-5478259	-	+	+	+	-	-	-	-	-
Chr1:5473565-5478259	Chr1:5478754-5482180	+	+	-	-	+	-	-	-	-
Chr1:5478754-5482180	Chr1:5481665-5485082	-	-	-	-	+	-	-	-	-
Chr1:5486319-5488868	Chr1:5489298-5491363	-	+	+	-	+	-	-	-	-
Chr1:5489298-5491363	Chr1:5491304-5493772	-	-	-	-	+	-	-	-	-
Chr1:5495373-5497723	Chr1:5498165-5501358	-	+	+	+	-	-	-	-	-
Chr1:5498165-5501358	Chr1:5501396-5501959	-	-	+	-	-	-	-	-	-
Chr1:5502206-5504535	Chr1:5504735-5506611	-	+	+	-	-	-	-	-	-
Chr1:5504735-5506611	Chr1:5508507-5511735	+	+	-	-	-	-	+	-	-
Chr1:5508507-5511735	Chr1:5511873-5513896	-	+	+	-	-	-	-	-	-
Chr1:5511873-5513896	Chr1:5514317-5516027	-	+	+	-	-	-	-	-	-
Chr1:5514317-5516027	Chr1:5516259-5517822	-	-	+	+	+	-	-	-	-
Chr1:5518373-5520891	Chr1:5522639-5524983	+	-	-	-	+	-	-	-	-
Chr1:5538732-5539821	Chr1:5540427-5542902	-	+	+	-	-	-	-	-	-
Chr1:5540427-5542902	Chr1:5543152-5546103	-	+	+	+	-	-	-	-	-
Chr1:5543152-5546103	Chr1:5546128-5547552	-	+	+	-	-	-	-	-	-
Chr1:5546128-5547552	Chr1:5548653-5550553	-	+	+	-	+	-	-	-	-
Chr1:5548653-5550553	Chr1:5551041-5552097	-	-	-	-	+	-	-	-	-
Chr1:5555007-5556841	Chr1:5556989-5559520	-	+	+	+	-	-	-	-	-
Chr1:5556989-5559520	Chr1:5559579-5562113	+	-	+	+	-	-	-	-	-
Chr1:5563087-5568368	Chr1:5568482-5570487	-	+	+	-	+	-	-	-	-
Chr1:5568482-5570487	Chr1:5570753-5573538	+	-	-	-	+	-	+	-	-
Chr1:5574310-5577622	Chr1:5578431-5580693	+	+	-	-	+	-	+	-	-
Chr1:5578431-5580693	Chr1:5580855-5582143	-	+	+	-	-	-	-	-	-
Chr1:5580855-5582143	Chr1:5582387-5587391	+	-	+	-	+	-	-	-	-
Chr1:5587790-5590651	Chr1:5590951-5593007	-	+	+	-	-	-	-	-	-
Chr1:5590951-5593007	Chr1:5593301-5595179	-	-	+	-	+	-	-	-	-
Chr1:5614619-5615510	Chr1:5615815-5617672	+	+	-	-	-	-	-	-	-
Chr1:5615815-5617672	Chr1:5617811-5619334	-	+	+	-	+	-	-	-	-
Chr1:5617811-5619334	Chr1:5619471-5619543	-	-	-	-	+	-	-	-	-
Chr1:5619582-5622663	Chr1:5622786-5625643	-	+	+	+	-	-	-	-	-
Chr1:5622786-5625643	Chr1:5625699-5628656	-	+	+	+	-	-	-	-	-
Chr1:5625699-5628656	Chr1:5629216-5630488	+	+	-	-	+	-	-	-	-
Chr1:5629216-5630488	Chr1:5629655-5630995	+	-	-	-	+	-	-	-	-
Chr1:5648760-5651167	Chr1:5651370-5652883	+	-	-	-	-	+	-	-	-
Chr1:5659415-5665449	Chr1:5668384-5670708	-	+	+	+	-	-	-	-	-
Chr1:5668384-5670708	Chr1:5670577-5673600	-	+	+	+	-	-	-	-	-
Chr1:5670577-5673600	Chr1:5673795-5675131	-	+	+	-	+	-	-	-	-
Chr1:5673795-5675131	Chr1:5675704-5678852	-	+	+	+	+	-	-	-	-
Chr1:5675704-5678852	Chr1:5682118-5684867	+	-	-	-	+	-	-	-	-
Chr1:5685503-5686368	Chr1:5686603-5687715	-	+	-	-	-	-	-	-	-
Chr1:5686603-5687715	Chr1:5687943-5691198	-	+	+	+	+	-	-	-	-
Chr1:5687943-5691198	Chr1:5697324-5699769	-	+	+	-	+	-	-	-	-
Chr1:5697324-5699769	Chr1:5702753-5705838	-	+	+	-	-	-	-	-	-
Chr1:5702753-5705838	Chr1:5705969-5709533	-	+	+	-	-	-	-	-	-
Chr1:5705969-5709533	Chr1:5709725-5711902	-	+	+	-	+	-	-	-	-
Chr1:5709725-5711902	Chr1:5712088-5713752	+	-	-	-	+	-	+	-	-
Chr1:5714219-5722614	Chr1:5723088-5726478	-	+	+	+	-	-	-	-	-
Chr1:5723088-5726478	Chr1:5726368-5727312	-	+	+	-	-	-	-	-	-
Chr1:5726368-5727312	Chr1:5727690-5729080	-	+	+	-	-	-	-	-	-
Chr1:5727690-5729080	Chr1:5729097-5731870	-	+	+	-	-	-	-	-	-
Chr1:5729097-5731870	Chr1:5734234-5737307	-	-	-	-	+	+	+	-	-
Chr1:5739299-5744214	Chr1:5744553-5745209	-	+	+	-	-	-	-	-	-
Chr1:5744553-5745209	Chr1:5745523-5755263	-	+	+	+	-	-	-	-	-
Chr1:5745523-5755263	Chr1:5755588-5756895	-	+	+	-	-	-	-	-	-
Chr1:5755588-5756895	Chr1:5756835-5758464	+	+	+	-	-	-	-	-	-
Chr1:5756835-5758464	Chr1:5758855-5760501	-	+	+	-	-	-	-	-	-
Chr1:5758855-5760501	Chr1:5760772-5762619	-	+	+	-	-	-	-	-	-
Chr1:5760772-5762619	Chr1:5762694-5764073	-	+	+	-	-	-	-	-	-
Chr1:5762694-5764073	Chr1:5764807-5765651	+	-	-	-	-	-	-	-	-
Chr1:5767300-5770602	Chr1:5770732-5773251	-	+	+	+	-	-	-	-	-
Chr1:5770732-5773251	Chr1:5773592-5776308	-	+	+	-	-	-	-	-	-
Chr1:5773592-5776308	Chr1:5776177-5778484	+	+	+	-	-	-	-	-	-
Chr1:5776177-5778484	Chr1:5779021-5782433	+	+	+	+	+	-	-	-	-
Chr1:5779021-5782433	Chr1:5782455-5783840	+	-	-	-	-	+	-	-	-
Chr1:5786560-5787112	Chr1:5787330-5789249	-	+	+	-	-	-	-	-	-
Chr1:5787330-5789249	Chr1:5789987-5791534	+	-	-	-	-	+	-	-	-
Chr1:5800767-5805799	Chr1:5807311-5811488	-	-	-	-	-	+	+	-	-
Chr1:5824848-5828233	Chr1:5829080-5831343	-	+	+	-	+	-	-	-	-
Chr1:5829080-5831343	Chr1:5832097-5835456	+	-	-	-	+	-	+	-	-
Chr1:5837590-5840332	Chr1:5840269-5841606	-	+	+	-	-	-	-	-	-
Chr1:5840269-5841606	Chr1:5842216-5844283	+	-	-	-	-	-	-	-	-
Chr1:5844676-5845661	Chr1:5845660-5850934	+	+	+	+	-	-	-	-	-
Chr1:5845660-5850934	Chr1:5851953-5853955	-	+	+	-	-	-	-	-	-
Chr1:5851953-5853955	Chr1:5854148-5856697	-	+	+	-	-	-	-	-	-
Chr1:5854148-5856697	Chr1:5856573-5858550	+	+	+	-	-	-	-	-	-
Chr1:5856573-5858550	Chr1:5860119-5862682	-	+	+	+	-	-	-	-	-
Chr1:5860119-5862682	Chr1:5863431-5864009	+	-	-	-	-	-	+	-	-
Chr1:5865707-5867495	Chr1:5867635-5869356	+	+	+	-	-	-	-	-	-
Chr1:5867635-5869356	Chr1:5869846-5870840	+	-	-	-	+	-	-	-	-
Chr1:5880130-5884756	Chr1:5885083-5890470	-	+	+	+	-	-	-	-	-
Chr1:5885083-5890470	Chr1:5891324-5895075	+	+	+	+	-	-	-	-	-
Chr1:5891324-5895075	Chr1:5892300-5893652	-	-	+	+	-	-	-	-	-
Chr1:5895351-5895710	Chr1:5896416-5898717	-	+	+	-	-	-	-	-	-
Chr1:5896416-5898717	Chr1:5899994-5903619	-	+	+	-	+	-	-	-	-
Chr1:5899994-5903619	Chr1:5901169-5903439	-	-	+	-	+	-	-	-	-
Chr1:5909249-5911693	Chr1:5916871-5920089	-	+	+	+	-	-	-	+	-
Chr1:5916871-5920089	Chr1:5920774-5921415	+	-	-	-	-	-	-	-	-
Chr1:5922630-5926400	Chr1:5926994-5927784	-	-	-	-	-	+	-	-	-
Chr1:5929909-5931831	Chr1:5933870-5938761	-	+	+	+	+	-	-	-	-
Chr1:5933870-5938761	Chr1:5940423-5941210	+	-	-	-	-	-	-	-	-
Chr1:5941784-5944463	Chr1:5946764-5951473	-	+	+	+	-	-	-	-	-
Chr1:5946764-5951473	Chr1:5951542-5955037	-	+	+	+	-	-	-	-	-
Chr1:5951542-5955037	Chr1:5955488-5957212	+	-	-	-	-	-	-	-	-
Chr1:5968534-5969995	Chr1:5977411-5981480	+	-	-	-	-	-	+	-	-
Chr1:5982267-5984013	Chr1:5983984-5987784	-	+	+	+	-	-	-	-	-
Chr1:5983984-5987784	Chr1:5988280-5996785	+	+	+	+	+	-	-	-	-
Chr1:5988280-5996785	Chr1:5997180-5998475	+	+	-	-	-	-	-	-	-
Chr1:5997180-5998475	Chr1:5998814-6002716	+	+	-	+	+	-	-	-	-
Chr1:5998814-6002716	Chr1:6002912-6006405	-	+	+	+	-	-	-	-	-
Chr1:6002912-6006405	Chr1:6006461-6008266	-	+	+	+	-	-	-	-	-
Chr1:6006461-6008266	Chr1:6008589-6009420	+	+	-	-	-	-	-	+	-
Chr1:6008589-6009420	Chr1:6018757-6023503	-	+	+	+	-	-	-	-	-
Chr1:6018757-6023503	Chr1:6023504-6024309	-	+	+	-	-	-	-	-	-
Chr1:6023504-6024309	Chr1:6024636-6027385	+	+	+	-	-	-	-	-	-
Chr1:6024636-6027385	Chr1:6027631-6028506	-	+	-	-	-	-	-	-	-
Chr1:6027631-6028506	Chr1:6029277-6032754	-	-	+	-	+	-	-	-	-
Chr1:6034362-6037289	Chr1:6037464-6038692	+	-	-	-	+	-	-	-	-
Chr1:6039303-6049556	Chr1:6050193-6052568	-	+	+	-	+	-	-	-	-
Chr1:6050193-6052568	Chr1:6052936-6056664	+	+	-	-	+	-	-	-	-
Chr1:6052936-6056664	Chr1:6056895-6058357	-	-	-	-	+	-	-	-	-
Chr1:6062216-6063291	Chr1:6064525-6066720	+	-	+	-	+	-	-	-	-
Chr1:6067394-6069098	Chr1:6069477-6072012	-	-	+	-	-	-	-	-	-
Chr1:6072253-6074484	Chr1:6075820-6075891	+	-	-	-	-	-	-	-	-
Chr1:6075945-6076018	Chr1:6076077-6082337	-	+	+	+	-	-	-	-	-
Chr1:6076077-6082337	Chr1:6082755-6088340	-	+	+	+	-	-	-	-	-
Chr1:6082755-6088340	Chr1:6089517-6090323	-	-	-	-	-	+	-	-	-
Chr1:6093208-6098383	Chr1:6099089-6100315	-	+	+	-	-	-	-	-	-
Chr1:6099089-6100315	Chr1:6100961-6101983	+	-	-	-	-	-	-	-	-
Chr1:6106656-6110120	Chr1:6110107-6116617	-	+	+	+	+	-	-	-	-
Chr1:6110107-6116617	Chr1:6120741-6122822	-	-	-	-	-	+	-	-	-
Chr1:6123701-6125269	Chr1:6125356-6127404	-	+	+	-	-	-	-	-	-
Chr1:6125356-6127404	Chr1:6128823-6129508	-	-	-	-	-	+	+	-	-
Chr1:6131537-6135345	Chr1:6135803-6138432	+	+	+	-	+	-	-	-	-
Chr1:6135803-6138432	Chr1:6142564-6146521	+	+	+	+	+	-	-	-	-
Chr1:6142564-6146521	Chr1:6145926-6148940	-	+	+	+	+	-	-	-	-
Chr1:6145926-6148940	Chr1:6149301-6150038	-	+	+	-	-	-	-	-	-
Chr1:6149301-6150038	Chr1:6149939-6152222	-	-	+	-	-	-	-	-	-
Chr1:6152409-6153982	Chr1:6154268-6155752	-	+	+	-	-	-	-	-	-
Chr1:6154268-6155752	Chr1:6159126-6161615	-	-	-	-	+	-	+	+	-
Chr1:6161872-6165382	Chr1:6166220-6168839	-	+	+	-	+	-	-	-	-
Chr1:6166220-6168839	Chr1:6169341-6173222	-	+	+	+	+	-	-	-	-
Chr1:6169341-6173222	Chr1:6177617-6179289	-	-	-	-	-	+	-	-	-
Chr1:6184904-6187472	Chr1:6187507-6191708	-	+	+	+	-	-	-	-	-
Chr1:6187507-6191708	Chr1:6192071-6194093	+	+	-	-	-	-	-	-	-
Chr1:6192071-6194093	Chr1:6194543-6196229	+	+	-	-	-	-	-	-	-
Chr1:6194543-6196229	Chr1:6199898-6201484	+	+	-	-	-	-	-	-	-
Chr1:6199898-6201484	Chr1:6202249-6203918	+	-	-	-	-	-	-	-	-
Chr1:6204343-6206988	Chr1:6206871-6209500	+	+	+	+	-	-	-	-	-
Chr1:6206871-6209500	Chr1:6209771-6211588	+	-	-	-	-	+	+	+	-
Chr1:6211873-6213444	Chr1:6213725-6218340	-	+	+	+	-	-	-	-	-
Chr1:6213725-6218340	Chr1:6220648-6220833	-	+	-	-	-	-	-	-	-
Chr1:6220648-6220833	Chr1:6222201-6224151	-	+	+	-	-	-	-	-	-
Chr1:6222201-6224151	Chr1:6224501-6227822	-	+	+	+	+	-	+	-	-
Chr1:6224501-6227822	Chr1:6227217-6230188	-	-	-	-	-	+	+	-	-
Chr1:6244298-6247812	Chr1:6248793-6254039	-	+	+	+	-	-	-	-	-
Chr1:6248793-6254039	Chr1:6254229-6255690	+	+	-	-	-	-	-	-	-
Chr1:6254229-6255690	Chr1:6255830-6257900	+	-	-	+	+	-	-	-	-
Chr1:6257851-6261457	Chr1:6265416-6266937	+	-	-	-	-	+	-	-	-
Chr1:6266609-6268828	Chr1:6269670-6269807	-	-	-	-	-	+	-	-	-
Chr1:6278848-6282103	Chr1:6282252-6283293	+	-	+	-	-	-	-	-	-
Chr1:6283412-6293871	Chr1:6294333-6295364	+	-	-	-	-	-	+	-	-
Chr1:6299687-6301086	Chr1:6301200-6303956	+	-	-	-	-	-	+	+	-
Chr1:6304360-6305689	Chr1:6305966-6308013	+	+	+	-	-	-	-	-	-
Chr1:6305966-6308013	Chr1:6309041-6311326	-	+	+	-	+	-	-	-	-
Chr1:6309041-6311326	Chr1:6311483-6313931	-	+	+	-	-	-	-	-	-
Chr1:6311483-6313931	Chr1:6315651-6316738	+	-	-	-	-	-	-	-	-
Chr1:6316695-6319427	Chr1:6319650-6324222	+	-	-	-	+	-	-	-	-
Chr1:6325642-6330098	Chr1:6326366-6326699	+	-	-	-	-	-	-	-	-
Chr1:6343096-6345662	Chr1:6343330-6345689	-	+	+	-	-	-	-	-	-
Chr1:6343330-6345689	Chr1:6345764-6345835	-	+	-	-	-	-	-	-	-
Chr1:6345764-6345835	Chr1:6345974-6347910	-	+	+	-	-	-	-	-	-
Chr1:6345974-6347910	Chr1:6348107-6351975	-	+	+	+	+	-	-	-	-
Chr1:6348107-6351975	Chr1:6352470-6356113	-	+	+	+	-	-	-	-	-
Chr1:6352470-6356113	Chr1:6356131-6360192	-	+	+	+	-	-	-	-	-
Chr1:6356131-6360192	Chr1:6361629-6363007	-	+	+	-	-	-	-	-	-
Chr1:6361629-6363007	Chr1:6363172-6366235	-	-	+	-	-	-	-	-	-
Chr1:6366520-6368849	Chr1:6369347-6373025	-	+	+	+	-	-	-	-	-
Chr1:6369347-6373025	Chr1:6373295-6374090	-	-	-	-	+	-	-	-	-
Chr1:6377321-6378580	Chr1:6381503-6384340	-	+	+	-	+	-	+	-	-
Chr1:6381503-6384340	Chr1:6385449-6388080	-	+	+	-	+	-	+	-	-
Chr1:6385449-6388080	Chr1:6389411-6391267	+	-	-	-	-	-	-	-	-
Chr1:6395864-6398239	Chr1:6398580-6399942	+	+	-	-	-	-	-	-	-
Chr1:6398580-6399942	Chr1:6400404-6402791	+	+	+	-	-	-	+	-	-
Chr1:6400404-6402791	Chr1:6405645-6409297	-	+	+	+	-	-	-	-	-
Chr1:6405645-6409297	Chr1:6409978-6414451	-	+	+	+	+	-	-	-	-
Chr1:6409978-6414451	Chr1:6414725-6416459	-	+	+	+	-	-	-	-	-
Chr1:6414725-6416459	Chr1:6416357-6418690	-	+	+	+	-	-	-	-	-
Chr1:6416357-6418690	Chr1:6418858-6420557	+	+	-	-	-	-	-	-	-
Chr1:6418858-6420557	Chr1:6421117-6425880	-	+	+	+	+	-	-	-	-
Chr1:6421117-6425880	Chr1:6426898-6430696	-	+	+	+	+	-	-	-	-
Chr1:6426898-6430696	Chr1:6431938-6433464	+	+	+	-	+	-	-	-	-
Chr1:6431938-6433464	Chr1:6433574-6436922	+	-	+	-	+	-	-	-	-
Chr1:6437477-6444076	Chr1:6450594-6453114	+	-	-	-	-	+	+	-	-
Chr1:6457821-6459751	Chr1:6460598-6462224	-	+	+	-	+	-	-	-	-
Chr1:6460598-6462224	Chr1:6461232-6461752	-	+	+	-	-	-	-	-	-
Chr1:6461232-6461752	Chr1:6463922-6465476	-	+	-	-	-	-	-	-	-
Chr1:6463922-6465476	Chr1:6465487-6466454	-	+	-	-	-	-	-	-	-
Chr1:6465487-6466454	Chr1:6466761-6469984	-	+	+	-	+	-	+	-	-
Chr1:6466761-6469984	Chr1:6471150-6471824	-	-	-	-	-	+	-	-	-
Chr1:6481113-6483596	Chr1:6485596-6487030	-	-	-	-	-	+	-	-	-
Chr1:6500848-6504413	Chr1:6504806-6506424	+	+	+	-	-	-	-	-	-
Chr1:6504806-6506424	Chr1:6509492-6511227	-	-	-	-	-	+	-	-	-
Chr1:6522764-6525962	Chr1:6528984-6532614	-	+	+	+	-	-	-	-	-
Chr1:6528984-6532614	Chr1:6532559-6538145	+	-	+	+	-	-	-	-	-
Chr1:6546399-6551887	Chr1:6552752-6553940	-	-	-	-	-	+	+	-	-
Chr1:6560792-6562786	Chr1:6565494-6567525	-	+	+	-	+	-	-	-	-
Chr1:6565494-6567525	Chr1:6568073-6568597	+	+	-	-	-	-	-	-	-
Chr1:6568073-6568597	Chr1:6568853-6570939	+	+	+	-	+	-	-	-	-
Chr1:6568853-6570939	Chr1:6576895-6577413	-	-	-	-	+	-	-	-	-
Chr1:6577833-6579178	Chr1:6582066-6583601	-	-	-	-	-	+	-	-	-
Chr1:6584241-6586517	Chr1:6584454-6584705	-	+	-	-	-	-	-	-	-
Chr1:6584454-6584705	Chr1:6588542-6589338	-	-	-	-	-	-	-	+	-
Chr1:6594930-6601355	Chr1:6602126-6605908	+	+	+	+	-	-	-	-	-
Chr1:6602126-6605908	Chr1:6606237-6607943	+	-	-	-	+	-	+	-	-
Chr1:6608115-6609369	Chr1:6609325-6610613	-	+	+	-	-	-	-	-	-
Chr1:6609325-6610613	Chr1:6610721-6612516	-	+	-	-	-	-	-	-	-
Chr1:6610721-6612516	Chr1:6612749-6613972	+	-	-	-	-	+	-	-	-
Chr1:6616643-6618986	Chr1:6622094-6623620	+	-	-	-	-	-	-	-	-
Chr1:6628068-6633087	Chr1:6644189-6649375	+	-	+	+	+	-	+	-	-
Chr1:6649243-6650420	Chr1:6650529-6653078	+	+	-	-	-	+	-	-	-
Chr1:6650529-6653078	Chr1:6657260-6659569	-	-	-	-	-	-	-	+	+
Chr1:6662501-6666028	Chr1:6666249-6668963	-	+	+	+	-	-	-	-	-
Chr1:6666249-6668963	Chr1:6671137-6672653	+	+	-	-	-	-	-	-	-
Chr1:6671137-6672653	Chr1:6676234-6677673	-	+	+	-	+	-	-	-	-
Chr1:6676234-6677673	Chr1:6679281-6680252	+	-	-	-	-	-	+	-	-
Chr1:6680563-6683533	Chr1:6684751-6687116	+	+	-	-	-	-	-	-	-
Chr1:6684751-6687116	Chr1:6688522-6690414	-	+	+	-	-	-	-	-	-
Chr1:6688522-6690414	Chr1:6690456-6692477	-	+	+	-	-	-	-	-	-
Chr1:6690456-6692477	Chr1:6692764-6694934	-	+	+	-	-	-	-	-	-
Chr1:6692764-6694934	Chr1:6695420-6695609	+	-	-	-	-	-	-	-	-
Chr1:6697178-6697253	Chr1:6697438-6697524	-	+	-	-	-	-	-	-	-
Chr1:6697438-6697524	Chr1:6698058-6698824	+	-	-	-	-	-	-	-	-
Chr1:6712038-6714252	Chr1:6714492-6716439	+	-	-	-	-	-	+	-	-
Chr1:6724573-6728040	Chr1:6728984-6730931	-	+	+	-	+	-	-	-	-
Chr1:6728984-6730931	Chr1:6731434-6734882	-	+	+	+	+	-	-	-	-
Chr1:6731434-6734882	Chr1:6738484-6739734	-	-	-	-	-	+	-	-	-
Chr1:6744353-6746408	Chr1:6746778-6751507	-	+	+	+	-	-	-	-	-
Chr1:6746778-6751507	Chr1:6751673-6753999	-	+	+	+	-	-	-	-	-
Chr1:6751673-6753999	Chr1:6754786-6755684	-	-	-	-	-	+	+	-	-
Chr1:6759965-6762778	Chr1:6763915-6764971	+	-	-	-	-	-	-	-	-
Chr1:6773302-6774528	Chr1:6774760-6777456	-	+	+	+	+	-	-	-	-
Chr1:6774760-6777456	Chr1:6778988-6781173	-	+	+	-	+	-	-	-	-
Chr1:6778988-6781173	Chr1:6781483-6782039	-	-	-	-	-	+	+	-	-
Chr1:6796202-6799764	Chr1:6799981-6802685	+	+	+	-	+	-	-	-	-
Chr1:6799981-6802685	Chr1:6803611-6805044	+	-	-	-	-	-	-	-	-
Chr1:6805457-6807862	Chr1:6807715-6809569	-	+	+	+	-	-	-	-	-
Chr1:6807715-6809569	Chr1:6809724-6812663	-	+	+	-	-	-	-	-	-
Chr1:6809724-6812663	Chr1:6814793-6816876	-	+	+	+	-	-	-	-	-
Chr1:6814793-6816876	Chr1:6816702-6819542	-	-	-	+	-	-	-	-	-
Chr1:6819564-6822711	Chr1:6822864-6824071	-	+	+	-	-	-	-	-	-
Chr1:6822864-6824071	Chr1:6824322-6825459	-	+	-	-	-	-	-	-	-
Chr1:6824322-6825459	Chr1:6826997-6830063	-	+	+	-	+	-	-	-	-
Chr1:6826997-6830063	Chr1:6832347-6833837	-	+	-	-	-	-	-	-	-
Chr1:6832347-6833837	Chr1:6833885-6836578	-	+	+	-	+	+	+	-	-
Chr1:6833885-6836578	Chr1:6838120-6840293	-	-	-	-	-	+	-	-	-
Chr1:6846369-6848103	Chr1:6852155-6852872	-	-	-	-	-	+	+	-	-
Chr1:6855952-6860443	Chr1:6872794-6873255	+	-	-	-	-	-	-	-	-
Chr1:6891429-6894736	Chr1:6895015-6898725	-	+	+	+	-	-	-	-	-
Chr1:6895015-6898725	Chr1:6900415-6904069	-	+	+	+	+	-	-	-	-
Chr1:6900415-6904069	Chr1:6905034-6906018	-	-	-	-	-	+	-	-	-
Chr1:6913229-6914594	Chr1:6914613-6916805	+	+	+	-	-	-	-	-	-
Chr1:6914613-6916805	Chr1:6917020-6918138	+	-	-	-	-	+	+	-	-
Chr1:6924184-6926724	Chr1:6928039-6928463	-	-	-	-	-	+	-	-	-
Chr1:6931012-6932689	Chr1:6933016-6935002	-	+	+	-	-	-	-	-	-
Chr1:6933016-6935002	Chr1:6935218-6936693	-	-	+	-	-	-	-	-	-
Chr1:6937795-6940582	Chr1:6941285-6941373	+	-	-	-	-	-	-	-	-
Chr1:6942717-6945018	Chr1:6945425-6947344	+	+	-	-	-	-	+	-	-
Chr1:6945425-6947344	Chr1:6948860-6948943	+	+	-	-	-	-	-	-	-
Chr1:6948860-6948943	Chr1:6949043-6950319	-	+	+	-	-	-	-	-	-
Chr1:6949043-6950319	Chr1:6950655-6956293	+	-	+	-	+	-	-	-	-
Chr1:6966922-6968933	Chr1:6969107-6970956	-	+	+	-	-	-	-	-	-
Chr1:6969107-6970956	Chr1:6971485-6974835	-	+	+	+	-	-	-	-	-
Chr1:6971485-6974835	Chr1:6975388-6977264	-	-	-	-	+	-	+	-	-
Chr1:7001201-7004418	Chr1:7004514-7004585	+	-	-	-	-	-	-	-	-
Chr1:7004879-7007651	Chr1:7007756-7009333	-	+	+	-	-	-	-	-	-
Chr1:7007756-7009333	Chr1:7009570-7011852	-	+	+	+	+	-	-	-	-
Chr1:7009570-7011852	Chr1:7012113-7015216	-	-	-	-	+	+	+	-	-
Chr1:7016516-7016588	Chr1:7016693-7020590	-	+	+	+	-	-	-	-	-
Chr1:7016693-7020590	Chr1:7020749-7023067	-	+	+	+	-	-	-	-	-
Chr1:7020749-7023067	Chr1:7023829-7024212	-	-	-	-	-	-	-	+	-
Chr1:7025548-7029698	Chr1:7029629-7031535	+	+	+	-	-	-	-	-	-
Chr1:7029629-7031535	Chr1:7032290-7033208	+	-	-	-	-	+	-	-	-
Chr1:7038688-7040159	Chr1:7042429-7043363	-	+	-	-	-	-	-	-	-
Chr1:7042429-7043363	Chr1:7043713-7044592	+	-	-	-	-	-	-	-	-
Chr1:7051577-7053641	Chr1:7058194-7058310	-	-	-	-	-	+	-	-	-
Chr1:7061665-7065178	Chr1:7072192-7075838	-	-	-	-	-	-	-	+	+
Chr1:7078898-7082547	Chr1:7082668-7082739	-	+	-	-	-	-	-	-	-
Chr1:7082668-7082739	Chr1:7083196-7083835	-	+	-	-	-	-	-	-	-
Chr1:7083196-7083835	Chr1:7084409-7085772	-	+	-	-	-	-	-	-	-
Chr1:7084409-7085772	Chr1:7088003-7089606	+	+	-	-	-	-	-	-	-
Chr1:7088003-7089606	Chr1:7091361-7092993	-	+	+	-	-	-	-	-	-
Chr1:7091361-7092993	Chr1:7094260-7094869	-	-	+	-	+	-	-	-	-
Chr1:7094833-7097114	Chr1:7097293-7099695	+	+	-	-	-	-	-	-	-
Chr1:7097293-7099695	Chr1:7100502-7102915	+	-	-	-	-	-	+	-	-
Chr1:7103454-7105881	Chr1:7106165-7107977	+	+	-	-	+	-	-	-	-
Chr1:7106165-7107977	Chr1:7106922-7107617	-	-	-	-	+	-	-	-	-
Chr1:7112611-7115362	Chr1:7115241-7118161	-	+	+	-	-	-	-	-	-
Chr1:7115241-7118161	Chr1:7119676-7121817	+	+	+	-	-	-	-	-	-
Chr1:7119676-7121817	Chr1:7122018-7126559	+	-	+	+	+	-	-	-	-
Chr1:7126772-7128745	Chr1:7128884-7130642	-	+	+	-	-	-	-	-	-
Chr1:7128884-7130642	Chr1:7131166-7132183	-	-	-	-	+	-	-	-	-
Chr1:7143067-7146540	Chr1:7146636-7149977	-	+	+	+	+	-	-	-	-
Chr1:7146636-7149977	Chr1:7154410-7158218	-	+	+	+	+	-	-	-	-
Chr1:7154410-7158218	Chr1:7158244-7160526	-	+	+	-	-	-	-	-	-
Chr1:7158244-7160526	Chr1:7164190-7168021	+	+	+	+	+	-	-	-	-
Chr1:7164190-7168021	Chr1:7169382-7170796	-	-	-	-	+	-	-	-	-
Chr1:7174438-7176377	Chr1:7174584-7176453	-	+	+	-	+	-	+	-	-
Chr1:7174584-7176453	Chr1:7176775-7178820	-	+	+	-	-	-	-	-	-
Chr1:7176775-7178820	Chr1:7179452-7181499	-	+	+	-	+	-	-	-	-
Chr1:7179452-7181499	Chr1:7182558-7184009	-	-	-	-	+	-	-	-	-
Chr1:7209369-7214993	Chr1:7215015-7216741	-	+	+	+	-	-	-	-	-
Chr1:7215015-7216741	Chr1:7217128-7220784	-	+	+	+	+	-	-	-	-
Chr1:7217128-7220784	Chr1:7220961-7222268	-	-	-	-	+	+	+	-	-
Chr1:7232006-7233566	Chr1:7233768-7235128	+	+	+	-	+	-	-	-	-
Chr1:7233768-7235128	Chr1:7238800-7239669	+	-	-	-	-	-	-	-	-
Chr1:7242761-7242832	Chr1:7242920-7244904	-	+	+	-	+	-	-	-	-
Chr1:7242920-7244904	Chr1:7244939-7248143	-	+	+	+	+	-	-	-	-
Chr1:7244939-7248143	Chr1:7252174-7253731	-	-	-	-	+	-	+	-	-
Chr1:7262043-7265438	Chr1:7265823-7267323	-	+	+	-	-	-	-	-	-
Chr1:7265823-7267323	Chr1:7272556-7274072	+	-	-	-	-	-	-	-	-
Chr1:7276943-7281138	Chr1:7285059-7289778	-	+	+	+	-	-	-	-	-
Chr1:7285059-7289778	Chr1:7289973-7292507	-	-	-	+	+	-	-	-	-
Chr1:7297239-7301415	Chr1:7301748-7310250	-	+	+	+	-	-	-	-	-
Chr1:7301748-7310250	Chr1:7313081-7313227	-	-	-	-	+	-	+	-	-
Chr1:7313946-7319574	Chr1:7324588-7329385	-	+	+	+	+	-	+	-	-
Chr1:7324588-7329385	Chr1:7330524-7331946	-	-	-	-	-	+	-	-	-
Chr1:7337728-7339452	Chr1:7346156-7346973	+	+	-	-	-	-	-	-	-
Chr1:7346156-7346973	Chr1:7366775-7367678	+	-	-	-	-	-	-	-	-
Chr1:7371666-7374110	Chr1:7374210-7375789	-	+	+	-	-	-	-	-	-
Chr1:7374210-7375789	Chr1:7375869-7378147	-	+	+	-	-	-	-	-	-
Chr1:7375869-7378147	Chr1:7378538-7382661	+	+	+	+	+	-	-	-	-
Chr1:7378538-7382661	Chr1:7384629-7386558	+	+	-	-	-	-	-	-	-
Chr1:7384629-7386558	Chr1:7386839-7388428	+	-	-	-	-	+	+	-	-
Chr1:7407955-7412857	Chr1:7413050-7419643	-	+	+	+	-	-	-	-	-
Chr1:7413050-7419643	Chr1:7419678-7420903	-	+	+	-	-	-	-	-	-
Chr1:7419678-7420903	Chr1:7421217-7423143	-	+	+	+	-	-	-	-	-
Chr1:7421217-7423143	Chr1:7423518-7423611	-	-	-	-	+	-	-	-	-
Chr1:7476942-7479042	Chr1:7481252-7483507	+	-	-	-	-	-	-	-	-
Chr1:7483781-7485666	Chr1:7485636-7488713	-	+	+	+	-	-	-	-	-
Chr1:7485636-7488713	Chr1:7489151-7490737	+	+	-	-	-	-	-	-	-
Chr1:7489151-7490737	Chr1:7491965-7492339	+	-	-	-	-	-	-	-	-
Chr1:7493426-7496710	Chr1:7497141-7499579	-	+	+	+	+	-	-	-	-
Chr1:7497141-7499579	Chr1:7499733-7499804	-	-	-	-	+	-	-	-	-
Chr1:7502159-7504175	Chr1:7508969-7511801	+	+	+	-	+	-	-	-	-
Chr1:7508969-7511801	Chr1:7511850-7513361	+	-	-	-	+	-	-	-	-
Chr1:7518946-7521504	Chr1:7524086-7524631	-	-	-	-	-	+	-	-	-
Chr1:7529882-7531025	Chr1:7531312-7532629	+	-	-	-	-	+	-	-	-
Chr1:7554784-7557056	Chr1:7557262-7565803	-	+	+	+	-	-	-	-	-
Chr1:7557262-7565803	Chr1:7566232-7569902	-	+	+	+	+	-	-	-	-
Chr1:7566232-7569902	Chr1:7570886-7573846	+	+	+	-	+	-	-	-	-
Chr1:7570886-7573846	Chr1:7573922-7578956	-	+	+	+	+	-	-	-	-
Chr1:7573922-7578956	Chr1:7579129-7580171	-	-	-	-	+	-	+	-	-
Chr1:7581084-7588151	Chr1:7588414-7592890	-	+	+	+	-	-	-	-	-
Chr1:7588414-7592890	Chr1:7592664-7604229	-	+	+	+	+	-	-	-	-
Chr1:7592664-7604229	Chr1:7600805-7604215	-	+	+	+	-	-	-	-	-
Chr1:7600805-7604215	Chr1:7605699-7609065	-	+	+	+	+	-	-	-	-
Chr1:7605699-7609065	Chr1:7610398-7612682	+	+	-	-	-	-	-	-	-
Chr1:7610398-7612682	Chr1:7613005-7615339	-	+	+	-	-	-	-	-	-
Chr1:7613005-7615339	Chr1:7615614-7618605	-	+	+	-	+	-	-	-	-
Chr1:7615614-7618605	Chr1:7618940-7619919	+	+	+	-	-	-	-	-	-
Chr1:7618940-7619919	Chr1:7620001-7624136	-	+	+	+	-	-	-	-	-
Chr1:7620001-7624136	Chr1:7624396-7626116	-	+	-	-	-	-	-	-	-
Chr1:7624396-7626116	Chr1:7626283-7628262	-	+	+	-	+	-	-	-	-
Chr1:7626283-7628262	Chr1:7628456-7629252	-	-	-	-	+	-	+	-	-
Chr1:7630107-7636594	Chr1:7641002-7641094	-	+	-	-	-	-	-	-	-
Chr1:7641002-7641094	Chr1:7641580-7645078	+	+	+	-	+	-	-	-	-
Chr1:7641580-7645078	Chr1:7645700-7648841	+	+	+	-	+	-	-	-	-
Chr1:7645700-7648841	Chr1:7649194-7651816	+	+	+	-	-	-	-	-	-
Chr1:7649194-7651816	Chr1:7651646-7652288	-	+	+	-	-	-	-	-	-
Chr1:7651646-7652288	Chr1:7651882-7654014	-	+	+	-	-	-	-	-	-
Chr1:7651882-7654014	Chr1:7654184-7655883	-	+	+	-	+	-	-	-	-
Chr1:7654184-7655883	Chr1:7656120-7656191	-	-	-	-	+	-	-	-	-
Chr1:7661118-7662608	Chr1:7665664-7665936	-	-	-	-	-	-	-	+	-
Chr1:7666460-7667758	Chr1:7667803-7670530	+	-	-	-	-	+	+	-	-
Chr1:7680481-7682641	Chr1:7682584-7685662	+	-	-	-	+	+	-	-	-
Chr1:7690802-7692438	Chr1:7696536-7697699	+	-	-	-	-	-	-	-	-
Chr1:7704255-7706140	Chr1:7710423-7710725	-	-	-	-	-	-	-	+	-
Chr1:7734739-7738661	Chr1:7740530-7742106	-	-	-	-	-	+	-	-	-
Chr1:7754321-7757383	Chr1:7759164-7760556	+	-	-	-	-	-	-	-	-
Chr1:7767924-7770055	Chr1:7771670-7773154	-	+	+	+	-	-	-	-	-
Chr1:7771670-7773154	Chr1:7773063-7781499	-	+	+	+	+	-	-	-	-
Chr1:7773063-7781499	Chr1:7785776-7786391	-	-	-	-	-	-	+	-	-
Chr1:7789348-7792114	Chr1:7792192-7795440	-	-	-	-	+	+	+	-	-
Chr1:7826289-7828326	Chr1:7828326-7830392	+	-	-	-	+	-	-	-	-
Chr1:7837591-7840788	Chr1:7841518-7844056	-	-	-	-	-	+	+	-	-
Chr1:7859630-7865249	Chr1:7865481-7866139	-	+	-	-	-	-	-	-	-
Chr1:7865481-7866139	Chr1:7867133-7872618	+	-	-	-	+	-	-	-	-
Chr1:7873867-7875878	Chr1:7876640-7877962	-	-	-	-	+	-	-	-	-
Chr1:7878769-7881219	Chr1:7881537-7883742	-	+	+	-	-	-	-	-	-
Chr1:7881537-7883742	Chr1:7884417-7884454	+	-	-	-	-	-	-	-	-
Chr1:7886542-7889534	Chr1:7890464-7892090	-	-	-	-	-	+	-	-	-
Chr1:7894858-7897591	Chr1:7898013-7899879	+	-	-	-	-	-	-	-	-
Chr1:7908568-7909708	Chr1:7912046-7915003	-	+	+	-	+	-	-	-	-
Chr1:7912046-7915003	Chr1:7916076-7917518	-	-	-	-	-	+	-	-	-
Chr1:7925121-7927278	Chr1:7927428-7930657	-	-	-	-	+	-	+	-	-
Chr1:7950818-7952832	Chr1:7952996-7954418	-	+	+	-	-	-	-	-	-
Chr1:7952996-7954418	Chr1:7955493-7958442	+	+	-	-	+	-	-	-	-
Chr1:7955493-7958442	Chr1:7964042-7966436	-	+	+	-	+	-	-	-	-
Chr1:7964042-7966436	Chr1:7966533-7968641	+	-	-	-	+	-	-	-	-
Chr1:7994291-7997588	Chr1:7997676-8002944	-	+	+	+	-	-	-	-	-
Chr1:7997676-8002944	Chr1:8003315-8004304	+	-	-	-	-	-	-	-	-
Chr1:8006195-8007428	Chr1:8013382-8015991	+	-	-	-	-	-	+	-	-
Chr1:8017397-8021712	Chr1:8021854-8023516	-	-	-	-	+	-	+	-	-
Chr1:8028158-8029971	Chr1:8030641-8033117	+	-	-	-	-	-	+	-	-
Chr1:8046149-8049039	Chr1:8049100-8050708	-	+	+	-	-	-	-	-	-
Chr1:8049100-8050708	Chr1:8050860-8052930	-	+	+	-	+	-	-	+	-
Chr1:8050860-8052930	Chr1:8055325-8059015	-	-	-	-	-	+	+	-	-
Chr1:8061844-8067716	Chr1:8067864-8069342	-	+	+	-	-	-	-	-	-
Chr1:8067864-8069342	Chr1:8069487-8071562	-	+	+	-	-	-	-	-	-
Chr1:8069487-8071562	Chr1:8071935-8074357	+	+	+	-	+	-	-	-	-
Chr1:8071935-8074357	Chr1:8074231-8075037	+	-	-	-	-	-	-	-	-
Chr1:8076573-8079116	Chr1:8079287-8080574	-	+	+	-	-	-	-	-	-
Chr1:8079287-8080574	Chr1:8080482-8082875	-	+	+	-	-	-	-	-	-
Chr1:8080482-8082875	Chr1:8083400-8089236	-	+	+	+	-	-	-	-	-
Chr1:8083400-8089236	Chr1:8089501-8094173	-	+	+	+	-	-	-	-	-
Chr1:8089501-8094173	Chr1:8095502-8097709	-	+	+	-	+	-	-	-	-
Chr1:8095502-8097709	Chr1:8098767-8101351	-	+	+	-	+	-	-	-	-
Chr1:8098767-8101351	Chr1:8101565-8102375	+	-	-	-	-	-	-	-	-
Chr1:8109714-8112051	Chr1:8117339-8122127	-	+	+	+	-	-	-	-	-
Chr1:8117339-8122127	Chr1:8122339-8125068	-	+	+	+	-	-	-	-	-
Chr1:8122339-8125068	Chr1:8125023-8127196	-	+	+	+	-	-	-	-	-
Chr1:8125023-8127196	Chr1:8128086-8130242	-	+	+	+	-	-	-	-	-
Chr1:8128086-8130242	Chr1:8130716-8132208	-	+	+	-	-	-	-	-	-
Chr1:8130716-8132208	Chr1:8132444-8134350	+	-	-	-	-	-	-	-	-
Chr1:8135213-8135920	Chr1:8139165-8140202	-	-	-	-	-	+	-	-	-
Chr1:8150070-8153530	Chr1:8156646-8159077	+	+	+	-	-	-	-	-	-
Chr1:8156646-8159077	Chr1:8162414-8163149	-	-	-	-	-	+	-	-	-
Chr1:8180577-8183570	Chr1:8184952-8189064	+	-	-	-	-	-	+	-	-
Chr1:8212556-8215807	Chr1:8215721-8219584	+	+	+	+	+	-	-	-	-
Chr1:8215721-8219584	Chr1:8219869-8224469	-	+	+	+	+	-	-	-	-
Chr1:8219869-8224469	Chr1:8227178-8229582	-	-	-	-	-	+	-	-	-
Chr1:8242423-8244403	Chr1:8244440-8251795	-	+	+	+	+	-	-	-	-
Chr1:8244440-8251795	Chr1:8252715-8254625	-	-	-	-	-	+	+	-	-
Chr1:8256986-8258688	Chr1:8259602-8260144	-	-	-	-	-	+	-	-	-
Chr1:8260865-8262772	Chr1:8262984-8263587	-	+	-	-	-	-	-	-	-
Chr1:8262984-8263587	Chr1:8263827-8266048	+	+	-	-	-	+	-	-	-
Chr1:8263827-8266048	Chr1:8268404-8271933	+	+	+	+	+	-	-	-	-
Chr1:8268404-8271933	Chr1:8273423-8275350	-	-	-	-	-	+	-	-	-
Chr1:8279588-8281891	Chr1:8283644-8286832	-	-	-	-	-	+	-	-	-
Chr1:8295185-8296923	Chr1:8297291-8302651	+	-	-	-	-	+	+	-	-
Chr1:8309112-8310649	Chr1:8312076-8314744	-	+	+	-	+	-	-	-	-
Chr1:8312076-8314744	Chr1:8314924-8315531	+	+	-	-	-	-	-	-	-
Chr1:8314924-8315531	Chr1:8317396-8319483	-	-	-	-	-	+	-	-	-
Chr1:8321680-8324240	Chr1:8324698-8326697	-	-	-	+	+	-	-	-	-
Chr1:8330055-8330938	Chr1:8333020-8336385	+	+	+	-	+	-	-	-	-
Chr1:8333020-8336385	Chr1:8336683-8338672	-	+	+	-	+	-	-	-	-
Chr1:8336683-8338672	Chr1:8339668-8341072	-	-	-	-	-	-	+	-	-
Chr1:8385251-8386426	Chr1:8388655-8391540	-	-	-	-	-	+	-	+	-
Chr1:8398115-8399749	Chr1:8400151-8401487	+	+	-	-	-	-	+	-	-
Chr1:8400151-8401487	Chr1:8402046-8404301	-	-	-	-	-	+	-	-	-
Chr1:8406686-8408525	Chr1:8409963-8412041	+	-	-	-	+	-	-	-	-
Chr1:8420265-8422985	Chr1:8422960-8424088	-	-	+	-	-	-	-	-	-
Chr1:8427356-8429498	Chr1:8432179-8435656	-	+	+	+	-	-	-	-	-
Chr1:8432179-8435656	Chr1:8435657-8438745	-	+	+	-	-	-	-	-	-
Chr1:8435657-8438745	Chr1:8438766-8440866	-	+	+	-	-	-	-	-	-
Chr1:8438766-8440866	Chr1:8441146-8447519	-	+	+	+	+	-	-	-	-
Chr1:8441146-8447519	Chr1:8451068-8451289	-	-	-	-	-	+	+	-	-
Chr1:8469534-8471417	Chr1:8478407-8480316	+	+	-	-	-	-	+	-	-
Chr1:8478407-8480316	Chr1:8480422-8481486	+	-	-	-	-	-	-	-	-
Chr1:8484703-8486002	Chr1:8496057-8496566	-	-	-	-	-	+	-	-	-
Chr1:8503777-8506803	Chr1:8507010-8508864	-	+	+	+	-	-	-	-	-
Chr1:8507010-8508864	Chr1:8509376-8510062	-	-	-	-	-	+	-	-	-
Chr1:8520834-8523121	Chr1:8523247-8524929	+	+	+	-	-	-	-	-	-
Chr1:8523247-8524929	Chr1:8525435-8527087	+	+	-	-	-	-	-	-	-
Chr1:8525435-8527087	Chr1:8527838-8528818	-	-	-	-	-	+	-	-	-
Chr1:8529143-8532212	Chr1:8534183-8535430	-	-	-	-	-	+	-	-	-
Chr1:8549518-8551993	Chr1:8552775-8553385	-	-	-	+	+	-	-	-	-
Chr1:8553411-8556555	Chr1:8557216-8558832	+	+	-	-	-	-	-	-	-
Chr1:8557216-8558832	Chr1:8560525-8563495	-	+	+	-	+	-	-	-	-
Chr1:8560525-8563495	Chr1:8563558-8570505	-	+	+	+	-	-	-	-	-
Chr1:8563558-8570505	Chr1:8571173-8572377	-	-	-	-	-	-	+	-	-
Chr1:8586353-8588116	Chr1:8588442-8589546	-	-	-	-	+	-	+	-	-
Chr1:8600465-8603801	Chr1:8604069-8607484	-	+	+	+	-	-	-	-	-
Chr1:8604069-8607484	Chr1:8608058-8608763	+	-	-	-	-	-	-	-	-
Chr1:8609445-8612580	Chr1:8612505-8614277	-	-	+	-	-	-	-	-	-
Chr1:8614365-8620420	Chr1:8624061-8626405	+	+	+	+	-	-	-	-	-
Chr1:8624061-8626405	Chr1:8626315-8630971	-	-	-	+	+	-	-	-	-
Chr1:8631440-8635055	Chr1:8635209-8638986	-	+	+	-	-	-	-	-	-
Chr1:8635209-8638986	Chr1:8638520-8640825	-	+	+	-	-	-	-	-	-
Chr1:8638520-8640825	Chr1:8640582-8643478	-	+	+	+	+	-	-	-	-
Chr1:8640582-8643478	Chr1:8646056-8647609	-	-	-	-	-	-	-	+	+
Chr1:8662019-8663964	Chr1:8664153-8665289	-	+	-	-	-	-	-	-	-
Chr1:8664153-8665289	Chr1:8665874-8672651	-	+	+	+	+	-	-	-	-
Chr1:8665874-8672651	Chr1:8674056-8676408	-	-	-	-	-	+	-	-	-
Chr1:8682234-8685271	Chr1:8685271-8688247	+	+	+	+	-	-	-	-	-
Chr1:8685271-8688247	Chr1:8688629-8689268	+	-	-	-	-	+	-	-	-
Chr1:8693227-8694705	Chr1:8699751-8701421	-	-	-	-	-	+	+	-	-
Chr1:8702385-8705848	Chr1:8707197-8709589	-	-	-	-	+	-	+	-	-
Chr1:8720651-8722746	Chr1:8723712-8724459	-	-	-	-	-	+	-	-	-
Chr1:8725883-8727212	Chr1:8734570-8737315	+	-	-	-	-	+	+	-	-
Chr1:8741940-8755558	Chr1:8757864-8759645	-	-	-	-	+	+	-	-	-
Chr1:8759533-8763355	Chr1:8767562-8769438	+	+	+	-	-	-	-	-	-
Chr1:8767562-8769438	Chr1:8769660-8771251	+	+	-	-	-	-	-	-	-
Chr1:8769660-8771251	Chr1:8771766-8773535	-	-	-	-	-	-	-	+	-
Chr1:8774997-8777882	Chr1:8775901-8783775	+	+	+	-	-	-	-	+	-
Chr1:8775901-8783775	Chr1:8778280-8779056	-	-	-	-	-	-	-	+	-
Chr1:8784036-8785634	Chr1:8785785-8787914	+	-	-	-	-	-	-	+	-
Chr1:8798483-8806360	Chr1:8799520-8800410	+	+	-	-	-	-	-	+	-
Chr1:8799520-8800410	Chr1:8800808-8801584	-	-	-	-	-	-	-	+	-
Chr1:8806607-8808156	Chr1:8808549-8810443	-	-	-	-	-	-	-	+	-
Chr1:8811905-8814788	Chr1:8812811-8814450	+	+	-	-	-	-	-	-	-
Chr1:8812811-8814450	Chr1:8815186-8815962	-	-	-	-	-	-	-	+	-
Chr1:8818867-8820736	Chr1:8821008-8822533	+	+	-	-	-	-	-	-	-
Chr1:8821008-8822533	Chr1:8822692-8824821	+	-	-	-	-	-	-	+	-
Chr1:8827286-8829320	Chr1:8829564-8830340	-	-	-	-	-	-	-	+	-
Chr1:8833018-8835112	Chr1:8835386-8837007	+	+	-	-	-	-	-	-	-
Chr1:8835386-8837007	Chr1:8836835-8839549	+	+	+	+	-	-	-	+	-
Chr1:8836835-8839549	Chr1:8840402-8842317	+	-	-	-	-	-	-	-	-
Chr1:8853959-8855872	Chr1:8857726-8859909	-	-	-	-	-	+	+	-	-
Chr1:8860671-8861364	Chr1:8863777-8866805	+	+	+	+	-	-	-	-	-
Chr1:8863777-8866805	Chr1:8867108-8869092	-	-	+	-	+	-	-	-	-
Chr1:8877857-8880310	Chr1:8880267-8882100	-	-	-	-	-	+	+	-	-
Chr1:8889110-8894261	Chr1:8894428-8896800	-	+	+	-	+	-	-	-	-
Chr1:8894428-8896800	Chr1:8897755-8899102	-	+	-	-	-	-	-	-	-
Chr1:8897755-8899102	Chr1:8900153-8903257	+	+	+	-	+	-	-	-	-
Chr1:8900153-8903257	Chr1:8903470-8906002	-	+	+	+	-	-	-	-	-
Chr1:8903470-8906002	Chr1:8906452-8908854	-	+	+	+	-	-	-	-	-
Chr1:8906452-8908854	Chr1:8911130-8912642	+	-	-	-	-	-	-	-	-
Chr1:8916059-8918232	Chr1:8918852-8919892	-	-	-	-	-	+	-	-	-
Chr1:8933716-8935460	Chr1:8938479-8940387	-	-	-	-	-	+	-	-	-
Chr1:8944609-8946628	Chr1:8948465-8950876	-	+	+	-	+	-	-	-	-
Chr1:8948465-8950876	Chr1:8951202-8955107	-	+	+	+	-	-	-	-	-
Chr1:8951202-8955107	Chr1:8955249-8957978	-	+	+	+	-	-	-	-	-
Chr1:8955249-8957978	Chr1:8959186-8960848	+	-	-	-	-	-	-	-	-
Chr1:8962125-8964564	Chr1:8964544-8967428	-	-	-	-	+	-	+	-	-
Chr1:8969065-8974660	Chr1:8976434-8978093	-	+	-	-	-	-	-	-	-
Chr1:8976434-8978093	Chr1:8981677-8983041	+	+	-	-	-	-	-	-	-
Chr1:8981677-8983041	Chr1:8991826-8995496	-	+	+	-	+	-	-	-	-
Chr1:8991826-8995496	Chr1:8996768-8999860	-	+	+	+	-	-	-	-	-
Chr1:8996768-8999860	Chr1:9002285-9004646	-	+	+	-	+	-	-	-	-
Chr1:9002285-9004646	Chr1:9016252-9017450	-	-	-	-	-	+	-	-	-
Chr1:9020380-9022769	Chr1:9022542-9024081	-	+	+	-	-	-	-	-	-
Chr1:9022542-9024081	Chr1:9024345-9027786	+	+	+	+	+	-	-	-	-
Chr1:9024345-9027786	Chr1:9028395-9031485	-	+	+	-	-	-	-	-	-
Chr1:9028395-9031485	Chr1:9033218-9038577	-	+	+	+	+	-	-	-	-
Chr1:9033218-9038577	Chr1:9038708-9039540	-	-	-	-	+	-	-	-	-
Chr1:9039628-9043288	Chr1:9044441-9046979	-	+	+	+	+	-	-	-	-
Chr1:9044441-9046979	Chr1:9047433-9054589	-	+	+	+	-	-	-	-	-
Chr1:9047433-9054589	Chr1:9054744-9056852	-	+	+	+	-	-	-	-	-
Chr1:9054744-9056852	Chr1:9057096-9061086	-	+	+	+	-	-	-	-	-
Chr1:9057096-9061086	Chr1:9063471-9064914	-	-	-	-	-	+	+	-	-
Chr1:9071058-9072273	Chr1:9071140-9071861	-	+	-	-	-	-	-	-	-
Chr1:9071140-9071861	Chr1:9072256-9076743	-	+	+	-	-	-	-	-	-
Chr1:9072256-9076743	Chr1:9076048-9076182	-	+	-	-	-	-	-	-	-
Chr1:9076048-9076182	Chr1:9076447-9076572	-	+	-	-	-	-	-	-	-
Chr1:9076447-9076572	Chr1:9078140-9079576	-	-	-	-	-	+	-	+	-
Chr1:9086853-9089378	Chr1:9089524-9092457	-	+	+	-	+	-	-	-	-
Chr1:9089524-9092457	Chr1:9095900-9099754	+	+	+	+	+	-	+	-	-
Chr1:9095900-9099754	Chr1:9097984-9098667	-	-	+	-	-	-	-	-	-
Chr1:9113900-9114977	Chr1:9116010-9116781	-	-	-	-	+	+	+	-	-
Chr1:9121492-9125557	Chr1:9126737-9128528	-	-	-	-	-	+	+	-	-
Chr1:9143967-9146050	Chr1:9148710-9150250	-	-	-	-	-	-	+	-	-
Chr1:9151732-9154740	Chr1:9155091-9156246	-	+	+	-	-	-	-	-	-
Chr1:9155091-9156246	Chr1:9156329-9157950	+	-	+	-	+	-	-	-	-
Chr1:9158183-9158255	Chr1:9158380-9159897	+	+	-	-	-	+	-	-	-
Chr1:9158380-9159897	Chr1:9159851-9161044	-	-	-	-	-	+	-	-	-
Chr1:9163246-9165900	Chr1:9165360-9167490	-	+	+	-	-	-	-	-	-
Chr1:9165360-9167490	Chr1:9167589-9170934	+	+	-	-	+	-	-	-	-
Chr1:9167589-9170934	Chr1:9171130-9172940	-	+	+	+	-	-	-	-	-
Chr1:9171130-9172940	Chr1:9175611-9177598	-	-	-	-	-	-	-	+	-
Chr1:9184606-9187505	Chr1:9189624-9190709	+	-	-	-	-	-	+	-	-
Chr1:9195838-9199669	Chr1:9205836-9207383	-	+	+	-	-	-	-	-	-
Chr1:9205836-9207383	Chr1:9207388-9209902	-	+	+	-	-	-	-	-	-
Chr1:9207388-9209902	Chr1:9210089-9211560	-	+	-	-	-	-	-	-	-
Chr1:9210089-9211560	Chr1:9211740-9213974	-	+	+	-	-	-	-	-	-
Chr1:9211740-9213974	Chr1:9214174-9215552	-	+	+	-	-	-	-	-	-
Chr1:9214174-9215552	Chr1:9215901-9218010	-	+	+	-	+	-	-	-	-
Chr1:9215901-9218010	Chr1:9219463-9223649	-	-	-	-	+	-	-	-	-
Chr1:9224145-9225775	Chr1:9228235-9232240	-	-	-	-	-	+	-	-	-
Chr1:9244981-9246603	Chr1:9246787-9248274	-	+	+	-	+	-	-	-	-
Chr1:9246787-9248274	Chr1:9248152-9249943	-	-	-	-	+	-	-	-	-
Chr1:9285099-9286324	Chr1:9286643-9289969	+	+	+	+	+	-	-	-	-
Chr1:9286643-9289969	Chr1:9290870-9291282	-	-	-	-	-	-	+	-	-
Chr1:9295736-9298541	Chr1:9298751-9300699	-	-	+	-	-	-	-	-	-
Chr1:9300873-9304328	Chr1:9312856-9314983	-	-	-	-	-	+	-	-	-
Chr1:9315383-9316729	Chr1:9317589-9319246	-	-	-	+	+	+	+	-	-
Chr1:9319756-9321474	Chr1:9321650-9322965	-	+	+	-	-	-	-	-	-
Chr1:9321650-9322965	Chr1:9327156-9327251	-	-	-	-	-	-	+	-	-
Chr1:9336057-9337786	Chr1:9343126-9345145	-	+	+	-	+	-	-	-	-
Chr1:9343126-9345145	Chr1:9351454-9352761	+	-	-	-	-	-	-	-	-
Chr1:9373926-9376720	Chr1:9376788-9377244	-	-	-	-	+	-	-	-	-
Chr1:9378559-9380692	Chr1:9381803-9383984	+	-	-	-	-	+	-	-	-
Chr1:9393690-9394592	Chr1:9395023-9396673	-	+	+	+	-	-	-	-	-
Chr1:9395023-9396673	Chr1:9396658-9399453	-	+	+	+	-	-	-	-	-
Chr1:9396658-9399453	Chr1:9400664-9403789	-	-	-	-	+	-	+	-	-
Chr1:9403900-9406256	Chr1:9407125-9411172	+	+	-	-	-	-	-	-	-
Chr1:9407125-9411172	Chr1:9412820-9417504	+	-	-	-	+	-	+	-	-
Chr1:9421177-9424069	Chr1:9425460-9426886	+	+	-	-	-	-	-	-	-
Chr1:9425460-9426886	Chr1:9427164-9427529	+	-	-	-	-	-	-	-	-
Chr1:9429047-9432274	Chr1:9432418-9433190	-	-	-	-	+	-	-	-	-
Chr1:9433488-9439417	Chr1:9439859-9446106	+	+	+	+	+	-	+	-	-
Chr1:9439859-9446106	Chr1:9446657-9448825	-	+	+	-	-	-	-	-	-
Chr1:9446657-9448825	Chr1:9449549-9451750	+	+	+	-	-	-	-	-	-
Chr1:9449549-9451750	Chr1:9455368-9458026	-	+	+	-	-	-	-	-	-
Chr1:9455368-9458026	Chr1:9460035-9460187	-	-	-	-	-	-	+	-	-
Chr1:9481532-9482912	Chr1:9483157-9484368	-	+	+	-	-	-	-	-	-
Chr1:9483157-9484368	Chr1:9484316-9485896	-	+	+	-	-	-	-	-	-
Chr1:9484316-9485896	Chr1:9487780-9492572	-	+	+	+	-	-	-	-	-
Chr1:9487780-9492572	Chr1:9492964-9494069	-	+	+	-	-	-	-	-	-
Chr1:9492964-9494069	Chr1:9495520-9498085	-	+	+	-	-	-	-	-	-
Chr1:9495520-9498085	Chr1:9498151-9499425	-	+	+	-	-	-	-	-	-
Chr1:9498151-9499425	Chr1:9501077-9503869	-	+	+	+	-	-	-	-	-
Chr1:9501077-9503869	Chr1:9505201-9508481	+	+	+	+	-	-	-	-	-
Chr1:9505201-9508481	Chr1:9508745-9510066	+	-	-	-	+	-	-	-	-
Chr1:9510475-9512860	Chr1:9513089-9515001	-	+	+	-	-	-	-	-	-
Chr1:9513089-9515001	Chr1:9515135-9516940	-	+	+	-	-	-	-	-	-
Chr1:9515135-9516940	Chr1:9517201-9519025	-	+	+	-	-	-	-	-	-
Chr1:9517201-9519025	Chr1:9519108-9520520	-	-	+	+	-	-	-	-	-
Chr1:9520911-9526928	Chr1:9527574-9528878	-	+	+	-	-	-	-	-	-
Chr1:9527574-9528878	Chr1:9529141-9531375	-	+	+	-	-	-	-	-	-
Chr1:9529141-9531375	Chr1:9531839-9534114	-	+	+	-	-	-	-	-	-
Chr1:9531839-9534114	Chr1:9534532-9537561	-	+	+	-	+	-	-	-	-
Chr1:9534532-9537561	Chr1:9537746-9539013	-	-	-	-	-	+	+	-	-
Chr1:9540113-9544292	Chr1:9544514-9546285	+	+	-	-	-	-	-	-	-
Chr1:9544514-9546285	Chr1:9546373-9547073	-	-	-	-	-	+	+	-	-
Chr1:9551451-9554139	Chr1:9554745-9558367	-	+	+	+	-	-	-	-	-
Chr1:9554745-9558367	Chr1:9558635-9562381	-	+	+	+	-	-	-	-	-
Chr1:9558635-9562381	Chr1:9562591-9563963	-	+	+	-	-	-	-	-	-
Chr1:9562591-9563963	Chr1:9566332-9567906	+	-	-	-	-	-	+	-	-
Chr1:9592128-9594586	Chr1:9596360-9603255	-	-	-	+	-	-	-	-	-
Chr1:9603178-9606101	Chr1:9607111-9607577	-	-	-	-	-	+	-	-	-
Chr1:9611103-9614336	Chr1:9614463-9614906	-	+	-	-	-	-	-	-	-
Chr1:9614463-9614906	Chr1:9614551-9616357	-	+	+	-	+	-	-	-	-
Chr1:9614551-9616357	Chr1:9621570-9626004	-	-	-	-	-	+	-	-	-
Chr1:9631285-9634597	Chr1:9636594-9638577	+	+	+	-	-	-	-	-	-
Chr1:9636594-9638577	Chr1:9639024-9640151	-	+	+	-	-	-	-	-	-
Chr1:9639024-9640151	Chr1:9640198-9641901	-	+	+	-	-	-	-	-	-
Chr1:9640198-9641901	Chr1:9642474-9643352	-	-	-	-	+	+	+	-	-
Chr1:9657385-9661958	Chr1:9662085-9667539	-	+	+	+	+	-	-	-	-
Chr1:9662085-9667539	Chr1:9668584-9671616	-	+	+	+	-	-	-	-	-
Chr1:9668584-9671616	Chr1:9671638-9676157	+	+	+	+	-	-	-	-	-
Chr1:9671638-9676157	Chr1:9691628-9692560	+	-	-	-	+	-	-	-	-
Chr1:9693008-9696412	Chr1:9698417-9703941	-	+	+	+	+	-	-	-	-
Chr1:9698417-9703941	Chr1:9704558-9706238	-	-	-	-	-	+	-	-	-
Chr1:9715453-9720568	Chr1:9720736-9724714	-	+	+	+	-	-	-	-	-
Chr1:9720736-9724714	Chr1:9726948-9729848	-	+	+	+	+	-	-	-	-
Chr1:9726948-9729848	Chr1:9728124-9730331	+	+	+	+	-	-	-	-	-
Chr1:9728124-9730331	Chr1:9731260-9732719	-	+	-	-	-	-	-	-	-
Chr1:9731260-9732719	Chr1:9733597-9738129	-	-	-	-	+	-	+	-	-
Chr1:9742188-9745787	Chr1:9746811-9748467	-	+	-	-	-	-	-	-	-
Chr1:9746811-9748467	Chr1:9748737-9752769	-	+	+	+	+	-	-	-	-
Chr1:9748737-9752769	Chr1:9752799-9753952	-	-	-	-	+	+	+	-	-
Chr1:9775528-9777810	Chr1:9779138-9782700	-	+	+	+	+	-	-	-	-
Chr1:9779138-9782700	Chr1:9782996-9783998	+	-	-	-	-	-	-	-	-
Chr1:9795762-9799063	Chr1:9801082-9804394	-	+	+	+	+	-	-	-	-
Chr1:9801082-9804394	Chr1:9803641-9806896	+	-	-	+	+	-	+	-	-
Chr1:9812959-9815544	Chr1:9825286-9828067	+	-	-	-	-	-	+	-	-
Chr1:9832816-9834427	Chr1:9834943-9835904	+	+	-	-	-	-	-	-	-
Chr1:9834943-9835904	Chr1:9839387-9840124	-	-	-	-	-	+	-	-	-
Chr1:9850147-9852366	Chr1:9854546-9860158	+	+	+	+	-	-	-	-	-
Chr1:9854546-9860158	Chr1:9860303-9861434	-	-	-	-	+	-	-	-	-
Chr1:9868316-9872211	Chr1:9874247-9875579	-	+	+	-	-	-	-	-	-
Chr1:9874247-9875579	Chr1:9875600-9879267	-	+	+	+	-	-	-	-	-
Chr1:9875600-9879267	Chr1:9883038-9883870	-	-	-	-	-	+	-	-	-
Chr1:9886077-9887478	Chr1:9887519-9887656	+	-	-	-	-	-	-	-	-
Chr1:9920507-9924488	Chr1:9931934-9933451	+	-	-	-	-	-	+	-	-
Chr1:9933884-9935271	Chr1:9937001-9937733	-	-	-	-	-	-	+	-	-
Chr1:9940175-9943549	Chr1:9944036-9949800	-	+	+	+	+	-	-	-	-
Chr1:9944036-9949800	Chr1:9951848-9952740	-	-	-	-	-	+	-	-	-
Chr1:9963593-9966320	Chr1:9966186-9968301	+	-	-	-	+	-	-	-	-
Chr1:9969321-9971681	Chr1:9972384-9973793	-	-	-	-	-	+	+	-	-
Chr1:9976182-9979267	Chr1:9979802-9987638	-	+	+	+	+	-	-	-	-
Chr1:9979802-9987638	Chr1:9992986-9994642	-	-	-	-	-	+	-	-	-
Chr1:9996824-10000447	Chr1:10003966-10004523	-	-	-	-	-	+	-	-	-
Chr1:10015919-10018047	Chr1:10018691-10020350	-	-	-	-	-	+	-	-	-
Chr1:10023876-10026295	Chr1:10029150-10031990	-	+	+	+	-	-	-	-	-
Chr1:10029150-10031990	Chr1:10031997-10035500	-	+	+	+	-	-	-	-	-
Chr1:10031997-10035500	Chr1:10035664-10036956	-	+	+	-	-	-	-	-	-
Chr1:10035664-10036956	Chr1:10036966-10037698	-	-	+	-	+	-	-	-	-
Chr1:10038038-10041544	Chr1:10041641-10044150	+	+	-	-	+	-	-	-	-
Chr1:10041641-10044150	Chr1:10044337-10046442	+	+	+	-	-	-	-	-	-
Chr1:10044337-10046442	Chr1:10047276-10049300	-	-	-	-	-	+	+	-	-
Chr1:10074507-10076344	Chr1:10077923-10079643	+	+	-	-	-	-	-	-	-
Chr1:10077923-10079643	Chr1:10078189-10080029	-	+	+	-	-	-	-	-	-
Chr1:10078189-10080029	Chr1:10080042-10081604	+	+	+	-	-	-	-	-	-
Chr1:10080042-10081604	Chr1:10081894-10083122	-	-	-	-	-	+	-	-	-
Chr1:10103158-10104588	Chr1:10106090-10106161	-	-	-	+	-	-	-	-	-
Chr1:10109500-10111660	Chr1:10113018-10114340	-	-	-	-	-	+	-	-	-
Chr1:10129035-10133961	Chr1:10134069-10136241	+	+	-	-	-	-	-	-	-
Chr1:10134069-10136241	Chr1:10135451-10136241	+	-	-	-	-	-	-	-	-
Chr1:10147693-10149686	Chr1:10149791-10151360	-	+	+	-	-	-	-	-	-
Chr1:10149791-10151360	Chr1:10151668-10151774	-	-	-	-	+	-	+	-	-
Chr1:10174187-10178521	Chr1:10178902-10180019	-	-	-	-	-	+	+	-	-
Chr1:10180518-10182703	Chr1:10183797-10184324	+	-	-	-	-	-	-	-	-
Chr1:10190214-10194900	Chr1:10198764-10200255	+	-	-	-	-	-	+	-	-
Chr1:10210520-10212722	Chr1:10214860-10216422	+	-	-	-	+	-	-	-	-
Chr1:10216779-10219846	Chr1:10223266-10224727	+	+	-	-	-	-	-	-	-
Chr1:10223266-10224727	Chr1:10224815-10226205	+	+	-	-	-	-	-	-	-
Chr1:10224815-10226205	Chr1:10227073-10227195	-	-	-	-	+	-	-	-	-
Chr1:10247780-10249594	Chr1:10252294-10254690	-	+	+	+	+	-	-	-	-
Chr1:10252294-10254690	Chr1:10255321-10258343	-	+	+	+	-	-	-	-	-
Chr1:10255321-10258343	Chr1:10258248-10261112	-	+	+	+	-	-	-	-	-
Chr1:10258248-10261112	Chr1:10264395-10266818	-	+	+	+	+	-	-	-	-
Chr1:10264395-10266818	Chr1:10268469-10273788	-	+	+	+	-	-	-	-	-
Chr1:10268469-10273788	Chr1:10274048-10275539	-	+	-	-	-	-	-	-	-
Chr1:10274048-10275539	Chr1:10274102-10275718	-	+	-	-	-	-	-	-	-
Chr1:10274102-10275718	Chr1:10277890-10283198	-	+	+	+	-	-	-	-	-
Chr1:10277890-10283198	Chr1:10284121-10285970	-	-	-	+	+	-	-	-	-
Chr1:10286293-10288103	Chr1:10288197-10289621	+	-	-	-	-	-	-	-	-
Chr1:10290040-10294630	Chr1:10297877-10300005	-	+	+	-	+	-	-	-	-
Chr1:10297877-10300005	Chr1:10300878-10301302	-	+	+	-	-	-	-	-	-
Chr1:10300878-10301302	Chr1:10301152-10301951	-	-	+	-	+	-	-	-	-
Chr1:10308574-10309798	Chr1:10310245-10314048	-	+	+	+	+	-	-	-	-
Chr1:10310245-10314048	Chr1:10317936-10318711	-	-	-	-	+	-	-	-	-
Chr1:10324745-10326735	Chr1:10327371-10328105	-	-	+	-	-	-	-	-	-
Chr1:10330514-10332326	Chr1:10332371-10335694	-	-	-	-	+	-	-	-	-
Chr1:10339937-10342848	Chr1:10344046-10346243	+	-	-	-	+	-	-	-	-
Chr1:10349427-10353736	Chr1:10355703-10356482	+	-	-	-	-	-	+	-	-
Chr1:10379020-10382123	Chr1:10384981-10387441	-	+	+	+	+	-	-	-	-
Chr1:10384981-10387441	Chr1:10387673-10389100	-	+	+	-	+	-	-	-	-
Chr1:10387673-10389100	Chr1:10393797-10399873	-	-	-	-	+	+	+	-	-
Chr1:10407379-10412997	Chr1:10413881-10420524	-	+	+	+	+	-	-	-	-
Chr1:10413881-10420524	Chr1:10422331-10424327	-	+	+	-	-	-	-	-	-
Chr1:10422331-10424327	Chr1:10424576-10425801	-	-	+	+	-	-	-	-	-
Chr1:10427613-10429133	Chr1:10429976-10432034	-	+	+	-	-	-	-	-	-
Chr1:10429976-10432034	Chr1:10432601-10435441	-	+	+	+	-	-	-	-	-
Chr1:10432601-10435441	Chr1:10435374-10437506	-	+	+	+	-	-	-	-	-
Chr1:10435374-10437506	Chr1:10437657-10440786	-	+	+	+	+	-	-	-	-
Chr1:10437657-10440786	Chr1:10441053-10445657	-	-	-	-	+	-	+	-	-
Chr1:10445625-10447553	Chr1:10447754-10449946	-	+	+	+	+	-	-	-	-
Chr1:10447754-10449946	Chr1:10454482-10455785	-	-	-	-	-	+	-	-	-
Chr1:10459478-10462801	Chr1:10463403-10467170	-	+	+	+	+	-	-	-	-
Chr1:10463403-10467170	Chr1:10468054-10472211	-	+	+	+	-	-	-	-	-
Chr1:10468054-10472211	Chr1:10472280-10473299	+	-	+	-	+	-	-	-	-
Chr1:10478005-10479048	Chr1:10479121-10486819	-	+	+	+	-	-	-	-	-
Chr1:10479121-10486819	Chr1:10491698-10494598	+	+	+	+	+	-	-	-	-
Chr1:10491698-10494598	Chr1:10491975-10494598	+	+	+	+	+	-	-	-	-
Chr1:10491975-10494598	Chr1:10494707-10496170	-	+	+	-	+	-	-	-	-
Chr1:10494707-10496170	Chr1:10496730-10497287	-	-	-	-	-	-	+	-	-
Chr1:10498310-10499462	Chr1:10498351-10501452	-	+	+	-	-	-	-	-	-
Chr1:10498351-10501452	Chr1:10503278-10506117	+	-	-	-	-	-	-	-	-
Chr1:10507593-10509098	Chr1:10509211-10512468	-	+	+	+	-	-	-	-	-
Chr1:10509211-10512468	Chr1:10513194-10516385	-	+	+	+	+	-	+	-	-
Chr1:10513194-10516385	Chr1:10515874-10516347	-	-	-	+	+	-	-	-	-
Chr1:10546591-10548151	Chr1:10550947-10553215	-	-	-	-	-	+	-	-	-
Chr1:10559561-10561423	Chr1:10571340-10573365	+	-	-	-	-	-	+	-	-
Chr1:10581735-10584080	Chr1:10584160-10586635	-	+	+	-	+	-	-	-	-
Chr1:10584160-10586635	Chr1:10587602-10589760	+	+	+	-	+	-	+	-	-
Chr1:10587602-10589760	Chr1:10596492-10597239	+	-	-	-	-	-	+	-	-
Chr1:10625029-10627105	Chr1:10627185-10630610	+	+	+	-	+	-	-	-	-
Chr1:10627185-10630610	Chr1:10632821-10635471	+	-	-	-	+	-	+	-	-
Chr1:10638911-10640782	Chr1:10641099-10645935	-	+	+	+	-	-	-	-	-
Chr1:10641099-10645935	Chr1:10646987-10647511	-	-	-	-	-	+	+	-	-
Chr1:10654857-10658897	Chr1:10662663-10664668	+	-	-	-	+	-	-	-	-
Chr1:10670320-10672740	Chr1:10672998-10675368	-	+	+	-	+	-	-	-	-
Chr1:10672998-10675368	Chr1:10680246-10682954	+	+	+	-	+	-	-	-	-
Chr1:10680246-10682954	Chr1:10685822-10690838	-	+	+	+	+	-	-	-	-
Chr1:10685822-10690838	Chr1:10710079-10711664	-	-	-	-	-	+	-	-	-
Chr1:10715665-10718997	Chr1:10719169-10720758	+	-	-	-	+	+	+	-	-
Chr1:10722197-10723247	Chr1:10727638-10738055	+	+	+	+	+	-	-	-	-
Chr1:10727638-10738055	Chr1:10738805-10747323	-	+	+	+	+	-	-	-	-
Chr1:10738805-10747323	Chr1:10748816-10756316	+	-	-	+	+	-	-	-	-
Chr1:10759475-10762394	Chr1:10762739-10769532	-	+	+	+	+	-	-	-	-
Chr1:10762739-10769532	Chr1:10769722-10770775	-	-	-	-	+	-	-	-	-
Chr1:10770813-10775402	Chr1:10779171-10786697	-	+	+	+	+	-	-	-	-
Chr1:10779171-10786697	Chr1:10786979-10788683	-	-	-	+	+	-	-	-	-
Chr1:10788226-10790125	Chr1:10790022-10792575	-	+	+	-	+	-	-	-	-
Chr1:10790022-10792575	Chr1:10796135-10800961	-	+	+	+	+	-	+	-	-
Chr1:10796135-10800961	Chr1:10804450-10806319	-	+	+	-	+	-	-	-	-
Chr1:10804450-10806319	Chr1:10806985-10809188	+	+	+	-	-	-	-	-	-
Chr1:10806985-10809188	Chr1:10809289-10809915	+	+	-	-	-	-	-	-	-
Chr1:10809289-10809915	Chr1:10810984-10813700	-	+	+	-	+	-	-	-	-
Chr1:10810984-10813700	Chr1:10814659-10816583	+	-	-	-	+	-	-	-	-
Chr1:10816774-10819362	Chr1:10819554-10823659	+	+	+	-	+	-	+	-	-
Chr1:10819554-10823659	Chr1:10824761-10826293	-	-	-	-	+	-	-	-	-
Chr1:10828933-10831482	Chr1:10831673-10835538	-	+	+	+	-	-	-	-	-
Chr1:10831673-10835538	Chr1:10835794-10840005	-	+	+	+	-	-	-	-	-
Chr1:10835794-10840005	Chr1:10841142-10845050	+	+	+	+	+	-	-	-	-
Chr1:10841142-10845050	Chr1:10846513-10850628	-	+	+	+	+	-	-	-	-
Chr1:10846513-10850628	Chr1:10854549-10858244	-	+	+	+	+	-	-	-	-
Chr1:10854549-10858244	Chr1:10858298-10860261	-	+	+	-	+	-	-	-	-
Chr1:10858298-10860261	Chr1:10860655-10864700	-	+	+	+	+	-	-	-	-
Chr1:10860655-10864700	Chr1:10868303-10871297	-	-	-	-	-	+	-	-	-
Chr1:10881597-10886425	Chr1:10887607-10890332	-	+	+	-	+	-	+	-	-
Chr1:10887607-10890332	Chr1:10892570-10894572	-	-	-	-	-	+	+	-	-
Chr1:10905817-10908892	Chr1:10909150-10909784	+	+	-	-	-	-	-	-	-
Chr1:10909150-10909784	Chr1:10918278-10920677	-	-	-	-	-	+	+	-	-
Chr1:10936765-10942292	Chr1:10936923-10938099	+	-	-	-	+	-	-	-	-
Chr1:10944913-10949458	Chr1:10960941-10963182	+	+	+	-	+	-	-	-	-
Chr1:10960941-10963182	Chr1:10963573-10963646	-	-	-	-	-	-	+	-	-
Chr1:10993195-10994125	Chr1:10994321-10996134	-	+	+	+	-	-	-	-	-
Chr1:10994321-10996134	Chr1:10997275-11000543	+	-	-	-	+	-	-	-	-
Chr1:11000883-11002936	Chr1:11004242-11005444	-	-	-	-	-	+	-	-	-
Chr1:11037612-11040033	Chr1:11040281-11043751	-	+	+	+	-	-	-	-	-
Chr1:11040281-11043751	Chr1:11044631-11045466	-	-	-	-	-	-	-	+	-
Chr1:11054731-11056921	Chr1:11057105-11058867	-	+	+	-	+	-	-	-	-
Chr1:11057105-11058867	Chr1:11069793-11072291	-	-	-	-	-	+	-	-	-
Chr1:11084859-11088563	Chr1:11091832-11092899	-	-	-	-	-	-	+	-	-
Chr1:11104301-11107763	Chr1:11114701-11116195	-	+	-	-	-	-	-	-	-
Chr1:11114701-11116195	Chr1:11117993-11119785	+	+	-	-	-	+	+	-	-
Chr1:11117993-11119785	Chr1:11120097-11122587	-	+	+	-	-	-	-	-	-
Chr1:11120097-11122587	Chr1:11122658-11124155	-	+	+	-	-	-	-	-	-
Chr1:11122658-11124155	Chr1:11128732-11130239	-	-	-	-	-	+	-	+	-
Chr1:11133410-11134844	Chr1:11137365-11138969	+	-	-	-	-	-	+	-	-
Chr1:11140549-11142630	Chr1:11142714-11144633	-	+	+	-	-	-	-	-	-
Chr1:11142714-11144633	Chr1:11144772-11146930	-	+	+	-	+	-	-	-	-
Chr1:11144772-11146930	Chr1:11146923-11147678	-	-	-	-	+	-	-	-	-
Chr1:11156802-11158683	Chr1:11158618-11163274	-	+	+	+	-	-	-	-	-
Chr1:11158618-11163274	Chr1:11163858-11164928	+	-	-	-	-	-	-	-	-
Chr1:11181711-11185344	Chr1:11188293-11192317	+	-	-	-	-	-	-	-	-
Chr1:11193635-11196312	Chr1:11198353-11200141	-	-	-	-	-	+	-	-	-
Chr1:11214824-11216037	Chr1:11216914-11217393	+	-	-	-	-	-	-	-	-
Chr1:11217845-11219458	Chr1:11221335-11222786	+	+	-	-	-	-	-	-	-
Chr1:11221335-11222786	Chr1:11230463-11230612	-	-	-	-	-	-	+	-	-
Chr1:11232333-11237530	Chr1:11238298-11239363	-	-	-	-	+	-	+	-	-
Chr1:11246914-11249359	Chr1:11249600-11253915	-	+	+	+	-	-	-	-	-
Chr1:11249600-11253915	Chr1:11253936-11255737	-	-	+	+	-	-	-	-	-
Chr1:11255836-11258715	Chr1:11259872-11261209	-	-	-	-	+	-	+	-	-
Chr1:11261541-11263364	Chr1:11262918-11264963	-	+	+	-	-	-	-	-	-
Chr1:11262918-11264963	Chr1:11265880-11271701	-	+	+	+	-	-	-	-	-
Chr1:11265880-11271701	Chr1:11271228-11273294	-	-	-	+	+	-	-	-	-
Chr1:11273605-11276577	Chr1:11277417-11278462	-	-	-	-	-	+	-	-	-
Chr1:11288452-11293753	Chr1:11295525-11297379	+	-	-	-	-	-	+	-	-
Chr1:11326301-11330738	Chr1:11330956-11333540	-	+	+	-	-	-	-	-	-
Chr1:11330956-11333540	Chr1:11337558-11341889	-	-	-	-	-	+	-	-	-
Chr1:11359642-11364288	Chr1:11365285-11369908	-	-	-	-	+	-	-	+	-
Chr1:11391227-11394748	Chr1:11394690-11396018	+	+	-	-	+	-	-	-	-
Chr1:11394690-11396018	Chr1:11396402-11399714	-	+	+	+	-	-	-	-	-
Chr1:11396402-11399714	Chr1:11399607-11406259	-	+	+	+	+	-	-	-	-
Chr1:11399607-11406259	Chr1:11410875-11412204	+	+	+	-	-	-	-	-	-
Chr1:11410875-11412204	Chr1:11412608-11414502	+	+	+	-	-	-	-	-	-
Chr1:11412608-11414502	Chr1:11414749-11416444	-	+	+	-	-	-	-	-	-
Chr1:11414749-11416444	Chr1:11416451-11418279	-	+	+	-	-	-	-	-	-
Chr1:11416451-11418279	Chr1:11418625-11420837	-	+	+	-	-	-	-	-	-
Chr1:11418625-11420837	Chr1:11423059-11423684	-	+	-	-	-	-	-	-	-
Chr1:11423059-11423684	Chr1:11423906-11426714	-	+	+	+	+	-	-	-	-
Chr1:11423906-11426714	Chr1:11430222-11433699	-	+	+	+	+	-	-	-	-
Chr1:11430222-11433699	Chr1:11434108-11436607	-	+	+	+	+	-	-	-	-
Chr1:11434108-11436607	Chr1:11436719-11440109	-	+	+	+	+	-	-	-	-
Chr1:11436719-11440109	Chr1:11442913-11443044	-	-	-	-	-	-	+	-	-
Chr1:11457126-11461825	Chr1:11461855-11463848	-	+	+	+	-	-	-	-	-
Chr1:11461855-11463848	Chr1:11464985-11469185	-	+	+	+	+	-	-	-	-
Chr1:11464985-11469185	Chr1:11469482-11470010	-	-	+	-	-	-	-	-	-
Chr1:11470056-11471340	Chr1:11475807-11478194	-	-	-	-	+	-	-	-	-
Chr1:11479866-11482890	Chr1:11488016-11489287	-	-	-	-	-	+	+	-	-
Chr1:11528445-11531281	Chr1:11532533-11534639	-	+	+	-	-	-	-	-	-
Chr1:11532533-11534639	Chr1:11534682-11536338	-	+	+	-	-	-	-	-	-
Chr1:11534682-11536338	Chr1:11537342-11539800	-	+	+	-	+	-	-	-	-
Chr1:11537342-11539800	Chr1:11540025-11544131	+	+	+	+	+	-	-	-	-
Chr1:11540025-11544131	Chr1:11546338-11547994	-	-	-	-	-	+	+	-	-
Chr1:11552926-11558777	Chr1:11558861-11561920	-	+	+	+	-	-	-	-	-
Chr1:11558861-11561920	Chr1:11562742-11564833	-	-	-	-	-	+	-	-	-
Chr1:11565518-11568531	Chr1:11568665-11570387	-	+	+	-	+	-	-	-	-
Chr1:11568665-11570387	Chr1:11575320-11577927	+	-	-	-	-	-	-	-	-
Chr1:11601781-11605060	Chr1:11605857-11607768	-	+	+	-	-	-	-	-	-
Chr1:11605857-11607768	Chr1:11607854-11609733	-	+	+	-	+	-	-	+	-
Chr1:11607854-11609733	Chr1:11610114-11610625	-	-	-	-	-	-	+	+	-
Chr1:11612118-11616218	Chr1:11625700-11630626	+	-	-	-	-	+	+	-	-
Chr1:11653564-11654794	Chr1:11655156-11656073	+	-	-	-	-	-	+	-	-
Chr1:11656986-11660376	Chr1:11661815-11662122	-	-	-	-	-	-	-	+	-
Chr1:11663070-11666058	Chr1:11666977-11668690	-	-	-	-	-	+	+	-	-
Chr1:11672931-11675339	Chr1:11675531-11676748	+	-	-	-	+	-	-	-	-
Chr1:11676961-11678449	Chr1:11679230-11680679	-	-	-	-	+	-	-	-	-
Chr1:11681752-11684478	Chr1:11685060-11685144	-	+	-	-	-	-	-	-	-
Chr1:11685060-11685144	Chr1:11689106-11691531	-	+	+	+	-	-	-	-	-
Chr1:11689106-11691531	Chr1:11693799-11695566	-	+	+	-	-	-	-	-	-
Chr1:11693799-11695566	Chr1:11695611-11697896	-	-	+	-	+	-	-	-	-
Chr1:11712162-11715112	Chr1:11715150-11719970	-	-	-	-	+	+	+	-	-
Chr1:11738118-11739326	Chr1:11739304-11740361	+	+	-	-	-	-	-	-	-
Chr1:11739304-11740361	Chr1:11741083-11741990	-	-	-	+	+	-	-	-	-
Chr1:11742054-11749788	Chr1:11749823-11752106	+	+	+	-	-	-	-	-	-
Chr1:11749823-11752106	Chr1:11757000-11758118	-	-	-	-	+	-	+	-	-
Chr1:11759459-11762607	Chr1:11767504-11769898	+	-	-	-	-	-	+	-	-
Chr1:11771766-11774187	Chr1:11774484-11775279	+	-	-	-	-	+	-	-	-
Chr1:11784057-11785637	Chr1:11785806-11788286	-	-	+	-	+	-	-	-	-
Chr1:11795609-11797141	Chr1:11797248-11797285	-	+	-	-	-	-	-	-	-
Chr1:11797248-11797285	Chr1:11797335-11798602	+	+	-	-	-	-	-	-	-
Chr1:11797335-11798602	Chr1:11798810-11800988	+	+	-	-	-	-	-	-	-
Chr1:11798810-11800988	Chr1:11810557-11810631	-	-	-	-	-	+	-	-	-
Chr1:11820908-11821710	Chr1:11827433-11829759	+	+	-	-	-	-	-	-	-
Chr1:11827433-11829759	Chr1:11833113-11833706	-	-	-	-	-	+	-	-	-
Chr1:11840910-11843257	Chr1:11844877-11846347	+	+	-	-	+	-	-	-	-
Chr1:11844877-11846347	Chr1:11846247-11856765	+	+	+	+	+	-	-	-	-
Chr1:11846247-11856765	Chr1:11858211-11859292	-	+	-	-	-	-	-	-	-
Chr1:11858211-11859292	Chr1:11860486-11860891	-	-	-	-	-	-	+	-	-
Chr1:11874704-11877387	Chr1:11881810-11885843	-	+	+	+	-	-	-	-	-
Chr1:11881810-11885843	Chr1:11902629-11906900	-	-	-	-	-	+	+	-	-
Chr1:11911679-11913947	Chr1:11913928-11914735	-	-	-	+	+	-	-	-	-
Chr1:11931842-11934759	Chr1:11937596-11940978	-	+	+	+	+	-	-	-	-
Chr1:11937596-11940978	Chr1:11941438-11944760	-	-	-	-	+	-	-	-	-
Chr1:11955785-11957284	Chr1:11957460-11957730	-	-	-	-	+	-	-	+	-
Chr1:11964776-11966276	Chr1:11966470-11967843	-	+	+	-	-	-	-	-	-
Chr1:11966470-11967843	Chr1:11967816-11971532	-	+	+	-	-	-	-	-	-
Chr1:11967816-11971532	Chr1:11971308-11972578	+	+	-	-	-	-	-	-	-
Chr1:11971308-11972578	Chr1:11975340-11978521	-	+	+	+	+	-	+	-	-
Chr1:11975340-11978521	Chr1:11982889-11985299	-	-	-	-	-	+	-	+	-
Chr1:12010901-12012524	Chr1:12023275-12024783	-	+	+	-	-	-	-	-	-
Chr1:12023275-12024783	Chr1:12027084-12030539	+	-	-	-	+	-	+	-	-
Chr1:12046641-12050066	Chr1:12051471-12054546	+	+	-	-	-	-	-	-	-
Chr1:12051471-12054546	Chr1:12057250-12059485	-	+	+	-	-	-	-	-	-
Chr1:12057250-12059485	Chr1:12064509-12066376	-	+	-	-	-	-	-	-	-
Chr1:12064509-12066376	Chr1:12066595-12068075	-	+	+	-	-	-	-	-	-
Chr1:12066595-12068075	Chr1:12068063-12070374	-	+	+	-	-	-	-	-	-
Chr1:12068063-12070374	Chr1:12072741-12073839	+	-	-	-	-	+	+	-	-
Chr1:12074099-12076104	Chr1:12081009-12083462	-	-	-	-	-	+	+	-	-
Chr1:12084951-12086528	Chr1:12087580-12088958	-	-	-	-	+	-	-	-	-
Chr1:12089403-12091687	Chr1:12091877-12096025	+	+	+	-	-	-	-	-	-
Chr1:12091877-12096025	Chr1:12097279-12097347	-	-	-	-	-	-	+	-	-
Chr1:12099482-12104601	Chr1:12104784-12109524	-	+	+	+	-	-	-	-	-
Chr1:12104784-12109524	Chr1:12109590-12118850	-	+	+	+	-	-	-	-	-
Chr1:12109590-12118850	Chr1:12118992-12126593	+	+	+	+	+	-	-	-	-
Chr1:12118992-12126593	Chr1:12120886-12123576	-	+	+	+	-	-	-	-	-
Chr1:12120886-12123576	Chr1:12124237-12126481	-	-	-	-	+	-	-	-	-
Chr1:12144515-12147208	Chr1:12147276-12148249	-	-	+	-	-	-	-	-	-
Chr1:12150690-12152394	Chr1:12152573-12154715	+	-	-	-	+	-	-	-	-
Chr1:12157156-12158953	Chr1:12159884-12161314	-	-	-	-	-	+	-	-	-
Chr1:12168768-12172005	Chr1:12177777-12179413	+	-	-	-	-	-	-	-	-
Chr1:12203945-12208698	Chr1:12208308-12214182	+	-	-	+	+	-	-	-	-
Chr1:12244585-12246188	Chr1:12256664-12260605	+	-	-	-	+	-	+	-	-
Chr1:12265033-12266847	Chr1:12267866-12269913	-	-	-	-	-	+	-	-	-
Chr1:12349460-12351246	Chr1:12351593-12355023	-	+	+	+	-	-	-	-	-
Chr1:12351593-12355023	Chr1:12355568-12358031	+	+	+	-	-	-	-	-	-
Chr1:12355568-12358031	Chr1:12357910-12358966	+	+	+	-	-	-	-	-	-
Chr1:12357910-12358966	Chr1:12359536-12361189	+	+	-	-	-	-	-	-	-
Chr1:12359536-12361189	Chr1:12366854-12369178	-	+	+	+	-	-	-	-	-
Chr1:12366854-12369178	Chr1:12370065-12371553	+	+	+	+	-	-	-	-	-
Chr1:12370065-12371553	Chr1:12374433-12376179	-	-	-	-	+	-	+	-	-
Chr1:12398435-12401036	Chr1:12402283-12403209	-	-	-	-	-	-	-	+	+
Chr1:12417176-12421523	Chr1:12426778-12429710	-	+	+	+	-	-	-	-	-
Chr1:12426778-12429710	Chr1:12429890-12433187	-	+	+	+	+	-	-	-	-
Chr1:12429890-12433187	Chr1:12433356-12434735	-	-	-	-	+	+	+	-	-
Chr1:12435954-12439499	Chr1:12441393-12443256	+	-	-	-	+	-	-	-	-
Chr1:12448567-12451287	Chr1:12451451-12454142	-	+	+	-	+	-	-	-	-
Chr1:12451451-12454142	Chr1:12455708-12457412	-	+	+	-	+	-	-	-	-
Chr1:12455708-12457412	Chr1:12458670-12462905	+	+	+	+	-	-	-	-	-
Chr1:12458670-12462905	Chr1:12462849-12466089	-	+	+	+	-	-	-	-	-
Chr1:12462849-12466089	Chr1:12472868-12473754	+	-	-	-	-	-	-	-	-
Chr1:12485967-12492169	Chr1:12492411-12494544	-	+	+	+	-	-	-	-	-
Chr1:12492411-12494544	Chr1:12495142-12495381	-	-	-	-	-	+	-	-	-
Chr1:12503406-12506048	Chr1:12508548-12511520	-	-	-	-	-	-	-	+	+
Chr1:12520179-12524370	Chr1:12530827-12534162	+	+	+	+	+	-	-	-	-
Chr1:12530827-12534162	Chr1:12534426-12536095	-	+	+	-	-	-	-	-	-
Chr1:12534426-12536095	Chr1:12536497-12541891	-	-	-	-	+	-	-	-	-
Chr1:12542863-12546172	Chr1:12550446-12552699	-	+	+	-	-	-	-	-	-
Chr1:12550446-12552699	Chr1:12552655-12554358	+	-	+	-	-	-	-	-	-
Chr1:12587752-12590192	Chr1:12591348-12592737	-	-	-	-	-	-	-	+	-
Chr1:12604300-12607033	Chr1:12607276-12609084	-	-	-	-	+	+	-	-	-
Chr1:12646696-12652646	Chr1:12653961-12654677	-	-	-	-	+	-	-	-	-
Chr1:12654940-12656486	Chr1:12657149-12658732	-	-	-	-	-	+	+	-	-
Chr1:12685200-12687641	Chr1:12687552-12688543	+	-	+	-	-	-	-	-	-
Chr1:12736092-12738196	Chr1:12743821-12745648	+	-	-	-	+	-	+	-	-
Chr1:12746486-12748614	Chr1:12748571-12750383	-	+	+	-	-	-	-	-	-
Chr1:12748571-12750383	Chr1:12751268-12752617	+	-	-	-	-	-	-	-	-
Chr1:12867126-12868890	Chr1:12870738-12872194	+	-	-	-	-	+	+	-	-
Chr1:12890423-12892874	Chr1:12896652-12897402	+	-	-	-	-	-	-	-	-
Chr1:12908914-12914802	Chr1:12917149-12917763	-	-	-	-	-	+	-	-	-
Chr1:12977668-12979910	Chr1:12981251-12984583	+	-	-	-	+	-	-	-	-
Chr1:13039916-13042102	Chr1:13043489-13043629	-	-	-	-	-	-	-	+	-
Chr1:13051410-13055014	Chr1:13061638-13063450	-	-	-	-	-	+	+	-	-
Chr1:13071165-13074949	Chr1:13077926-13080265	+	+	-	-	-	-	-	+	-
Chr1:13077926-13080265	Chr1:13078618-13079773	+	+	-	-	-	-	-	-	-
Chr1:13078618-13079773	Chr1:13082819-13085830	-	-	-	-	-	-	-	+	+
Chr1:13122204-13125264	Chr1:13143150-13144988	-	-	-	-	-	+	+	+	-
Chr1:13156368-13158467	Chr1:13158466-13160245	-	-	-	-	+	-	+	-	-
Chr1:13192743-13197976	Chr1:13205381-13208252	+	+	+	-	+	-	-	-	-
Chr1:13205381-13208252	Chr1:13208736-13210418	-	+	+	-	-	-	-	-	-
Chr1:13208736-13210418	Chr1:13220940-13224681	+	-	-	-	+	-	+	-	-
Chr1:13225197-13227195	Chr1:13227324-13229796	+	-	-	-	+	-	-	-	-
Chr1:13450204-13453683	Chr1:13454496-13456331	+	-	-	-	-	-	-	-	-
Chr1:13466911-13470936	Chr1:13481665-13482785	-	-	-	-	-	-	-	-	+
Chr1:13533411-13544009	Chr1:13545965-13558492	+	+	+	+	+	-	+	-	-
Chr1:13545965-13558492	Chr1:13610985-13614051	-	-	-	-	-	-	-	-	+
Chr1:13640508-13643126	Chr1:13669441-13671156	+	+	+	-	-	-	+	-	-
Chr1:13669441-13671156	Chr1:13671814-13674098	-	+	+	+	+	-	-	+	-
Chr1:13671814-13674098	Chr1:13683663-13684952	-	-	-	-	-	-	+	-	-
Chr1:13696042-13698639	Chr1:13700814-13701632	+	+	+	-	-	-	-	-	-
Chr1:13700814-13701632	Chr1:13701401-13703572	+	+	+	-	-	-	-	-	-
Chr1:13701401-13703572	Chr1:13761926-13764265	-	-	-	-	-	-	-	+	+
Chr1:13898210-13900831	Chr1:13911137-13911679	-	-	-	-	-	-	-	-	+
Chr1:14025028-14026941	Chr1:14027292-14030500	+	+	+	+	+	-	-	-	-
Chr1:14027292-14030500	Chr1:14029923-14030768	+	+	-	-	-	-	-	+	-
Chr1:14029923-14030768	Chr1:14036038-14037145	-	-	-	-	-	-	-	+	+
Chr1:14293064-14296191	Chr1:14510884-14511342	-	-	-	-	-	-	-	-	+
Chr1:15651027-15652542	Chr1:15680978-15684487	-	-	-	-	-	-	-	+	+
Chr1:15891371-15894444	Chr1:15895285-15900055	-	+	+	+	-	-	-	-	-
Chr1:15895285-15900055	Chr1:15926987-15935208	-	+	+	+	+	-	+	-	-
Chr1:15926987-15935208	Chr1:15936207-15938863	-	+	+	+	+	-	-	-	-
Chr1:15936207-15938863	Chr1:15966381-15968239	-	-	-	-	-	-	-	+	+
Chr1:15973054-15976703	Chr1:15977014-15979952	+	+	-	-	-	-	+	-	-
Chr1:15977014-15979952	Chr1:15980135-15983328	-	-	-	-	-	+	+	+	-
Chr1:16125782-16127288	Chr1:16127381-16129843	+	+	+	-	+	-	+	-	-
Chr1:16127381-16129843	Chr1:16133286-16135587	-	-	-	-	+	+	+	-	-
Chr1:16135852-16137463	Chr1:16140816-16141655	+	-	-	-	-	-	-	-	-
Chr1:16228208-16231233	Chr1:16232785-16236109	-	-	-	-	-	+	-	-	-
Chr1:16266641-16268870	Chr1:16269075-16270513	-	-	-	-	+	-	-	-	-
Chr1:16275108-16278624	Chr1:16308882-16310930	+	+	-	-	-	-	-	-	-
Chr1:16308882-16310930	Chr1:16318253-16319234	-	-	-	-	-	-	-	-	+
Chr1:16410532-16412728	Chr1:16415357-16416022	-	-	-	-	+	-	+	-	-
Chr1:16425412-16430200	Chr1:16432842-16432946	-	-	-	-	-	-	-	-	+
Chr1:16468044-16470500	Chr1:16472205-16473266	-	-	-	-	+	-	-	-	-
Chr1:16478247-16482837	Chr1:16484231-16486241	+	+	+	-	-	-	-	-	-
Chr1:16484231-16486241	Chr1:16486320-16488384	+	+	+	-	-	-	-	-	-
Chr1:16486320-16488384	Chr1:16495080-16496078	-	-	-	-	-	-	-	-	+
Chr1:16617129-16622049	Chr1:16622068-16624469	-	+	+	+	-	-	-	-	-
Chr1:16622068-16624469	Chr1:16646732-16648648	-	+	+	+	-	-	-	-	-
Chr1:16646732-16648648	Chr1:16654030-16655928	+	+	+	-	+	-	-	-	-
Chr1:16654030-16655928	Chr1:16655884-16657658	+	-	-	-	+	-	-	-	-
Chr1:16687637-16689502	Chr1:16708068-16709713	+	+	+	-	+	-	-	-	-
Chr1:16708068-16709713	Chr1:16714622-16715564	-	-	-	-	-	+	+	-	-
Chr1:16764405-16767685	Chr1:16774865-16777247	+	-	-	-	+	-	+	-	-
Chr1:16780606-16786764	Chr1:16780610-16787414	+	+	+	+	-	-	-	-	-
Chr1:16780610-16787414	Chr1:16787508-16789318	+	-	-	-	-	-	+	-	-
Chr1:16796400-16800321	Chr1:16807953-16810413	+	-	-	-	-	+	+	-	-
Chr1:16848359-16851224	Chr1:16852341-16853238	-	-	-	-	-	+	+	+	-
Chr1:16871696-16873383	Chr1:16875119-16876258	+	-	-	-	-	+	+	-	-
Chr1:16892639-16895465	Chr1:16896686-16898612	+	-	-	-	-	-	+	-	-
Chr1:16907539-16909495	Chr1:16909708-16912270	-	+	+	-	-	-	-	-	-
Chr1:16909708-16912270	Chr1:16912154-16913664	-	+	+	-	-	-	-	-	-
Chr1:16912154-16913664	Chr1:16914009-16916997	-	-	-	-	-	+	+	-	-
Chr1:16923543-16924821	Chr1:16926324-16928704	+	+	+	-	+	-	-	-	-
Chr1:16926324-16928704	Chr1:16933792-16934511	+	-	-	-	-	-	-	-	-
Chr1:16939797-16942524	Chr1:16963144-16964966	+	-	-	-	-	-	-	-	-
Chr1:16975604-16982965	Chr1:16982904-16984419	-	+	+	+	-	-	-	-	-
Chr1:16982904-16984419	Chr1:16994155-16995044	-	-	-	-	-	+	-	-	-
Chr1:16999538-17001729	Chr1:17002117-17003688	-	-	-	-	+	-	+	-	-
Chr1:17009141-17011886	Chr1:17013400-17015497	+	-	-	-	-	-	+	-	-
Chr1:17031281-17033198	Chr1:17033335-17035105	-	-	-	-	+	+	+	+	-
Chr1:17065252-17069262	Chr1:17074942-17076330	-	-	-	-	-	+	-	-	-
Chr1:17077448-17082503	Chr1:17083546-17090545	-	+	+	+	-	-	-	-	-
Chr1:17083546-17090545	Chr1:17090677-17091464	+	-	-	-	-	-	-	-	-
Chr1:17095980-17098006	Chr1:17098491-17101896	+	+	+	+	+	-	+	-	-
Chr1:17098491-17101896	Chr1:17104351-17105004	-	-	-	-	-	-	-	+	-
Chr1:17130351-17133548	Chr1:17137703-17138231	-	-	-	-	-	-	-	+	-
Chr1:17147837-17151194	Chr1:17152934-17154843	+	+	+	+	-	-	-	-	-
Chr1:17152934-17154843	Chr1:17154921-17159397	-	-	-	+	-	-	-	-	-
Chr1:17162963-17164779	Chr1:17165127-17167907	+	+	+	+	-	-	-	-	-
Chr1:17165127-17167907	Chr1:17169537-17171472	+	+	+	-	-	-	-	-	-
Chr1:17169537-17171472	Chr1:17172322-17176821	+	+	+	+	+	-	-	-	-
Chr1:17172322-17176821	Chr1:17177804-17178415	-	-	-	-	+	-	-	-	-
Chr1:17179302-17180806	Chr1:17180615-17182957	-	-	+	-	+	-	-	-	-
Chr1:17191390-17193158	Chr1:17199325-17200735	-	+	+	-	-	-	-	-	-
Chr1:17199325-17200735	Chr1:17224842-17226280	-	-	-	-	-	+	-	-	-
Chr1:17252952-17253903	Chr1:17261860-17264183	-	-	-	-	-	-	-	-	+
Chr1:17276103-17277659	Chr1:17282825-17285670	-	+	+	-	+	-	-	-	-
Chr1:17282825-17285670	Chr1:17298031-17298817	-	+	-	-	-	-	-	-	-
Chr1:17298031-17298817	Chr1:17300951-17302866	-	+	+	-	+	-	-	-	-
Chr1:17300951-17302866	Chr1:17303676-17305197	-	-	-	-	+	-	-	-	-
Chr1:17306574-17308848	Chr1:17308803-17311397	-	+	+	+	-	-	-	-	-
Chr1:17308803-17311397	Chr1:17319177-17321074	-	+	+	+	-	-	-	-	-
Chr1:17319177-17321074	Chr1:17321173-17323484	-	+	+	+	-	-	-	-	-
Chr1:17321173-17323484	Chr1:17324318-17324911	-	-	-	-	-	-	-	+	-
Chr1:17326556-17328728	Chr1:17328813-17330343	+	-	-	-	+	-	+	-	-
Chr1:17330819-17331899	Chr1:17332056-17334406	+	-	-	-	-	-	+	+	-
Chr1:17335849-17339273	Chr1:17339561-17340972	-	-	-	-	-	+	+	-	-
Chr1:17342914-17344802	Chr1:17347094-17347515	-	-	-	-	-	+	-	-	-
Chr1:17351050-17353875	Chr1:17353847-17356533	+	+	-	+	+	-	-	-	-
Chr1:17353847-17356533	Chr1:17358447-17360722	-	-	-	-	-	+	-	+	-
Chr1:17372537-17376075	Chr1:17378652-17379374	-	-	-	-	-	+	-	-	-
Chr1:17395518-17397255	Chr1:17402684-17403193	-	-	-	-	-	-	-	+	-
Chr1:17424669-17427475	Chr1:17428945-17429813	-	-	-	-	-	-	+	-	-
Chr1:17431009-17432401	Chr1:17432518-17435064	-	+	+	+	-	-	-	-	-
Chr1:17432518-17435064	Chr1:17435565-17438396	-	-	-	-	+	+	+	-	-
Chr1:17451680-17454421	Chr1:17455533-17456170	-	-	-	-	-	+	-	-	-
Chr1:17457122-17464386	Chr1:17466751-17473294	-	+	+	+	+	-	-	-	-
Chr1:17466751-17473294	Chr1:17478655-17483502	-	+	+	+	+	-	-	-	-
Chr1:17478655-17483502	Chr1:17484365-17485470	+	+	-	-	-	-	-	-	-
[truncated: 11,991 more rows]
