# Supplementary material for: The m6A pathway protects the transcriptome integrity by restricting RNA chimera formation in plants
Source: Life Sci Alliance. 2019 May 29;2(3):e201900393. doi: 10.26508/lsa.201900393 (PMC6545605; doi:10.26508/lsa.201900393)
Supplement: Supplementary file 5 [file LSA-2019-00393_TableS5.xls]

## Sheet: 500pb in fip37L
Gene ID	mWT	mfip37L	sdWT	sdfip37L	FC_WT/fip37L
AT3G49060	2.11994e-07	6.76552e-06	8.88585e-08	1.19192e-06	31.9137
AT4G05090	1.43287e-07	3.79884e-06	8.30734e-09	1.18439e-06	26.512
AT4G27585	2.11994e-07	4.77694e-06	8.88585e-08	4.73636e-07	22.5334
AT3G27430	1.43287e-07	2.30382e-06	8.30734e-09	2.31895e-07	16.0783
AT1G48410	2.11994e-07	3.35994e-06	8.88585e-08	7.96355e-07	15.8492
AT1G32940	2.17868e-07	3.4284e-06	1.1378e-07	1.95173e-07	15.7361
AT3G45443	2.11994e-07	3.07176e-06	8.88585e-08	3.09193e-07	14.4898
AT5G22340	2.17868e-07	3.145e-06	1.1378e-07	2.59717e-07	14.4353
AT4G27760	7.79269e-07	9.50346e-06	2.58268e-07	1.77969e-07	12.1953
AT3G44890	5.73149e-07	6.84778e-06	3.32294e-08	1.07559e-06	11.9476
AT5G48120	4.29862e-07	4.5758e-06	2.4922e-08	4.21847e-07	10.6448
AT4G08540	2.11994e-07	2.04802e-06	8.88585e-08	8.02347e-07	9.66075
AT3G11910	7.16437e-07	6.42268e-06	4.15367e-08	1.1724e-06	8.96475
AT1G05890	1.00301e-06	8.4569e-06	5.81514e-08	1.4899e-06	8.43151
AT4G26210	1.62725e-06	1.34573e-05	6.13702e-07	1.21049e-06	8.26996
AT5G55070	3.61155e-07	2.81118e-06	1.22088e-07	4.45043e-07	7.78384
AT2G21440	1.35829e-06	1.05182e-05	2.23997e-08	2.48328e-07	7.74367
AT2G02410	1.43287e-07	1.10176e-06	8.30734e-09	6.27462e-07	7.68917
AT5G07590	2.80701e-07	2.11648e-06	1.86024e-07	2.01165e-07	7.53999
AT3G47890	5.79024e-07	3.89968e-06	2.35868e-07	2.723e-06	6.73493
AT1G29550	3.5311e-06	2.36872e-05	9.12766e-07	2.56437e-06	6.70818
AT1G49670	3.61155e-07	2.37706e-06	1.22088e-07	3.37015e-07	6.58182
AT1G78420	2.11994e-07	1.38516e-06	8.88585e-08	5.62918e-07	6.53396
AT4G34110	9.85389e-07	6.38551e-06	5.49765e-07	2.13748e-06	6.4802
AT5G13190	4.8682e-07	3.14076e-06	4.77522e-07	2.11505e-06	6.45158
AT5G07630	2.29847e-06	1.47782e-05	3.35556e-07	1.90173e-06	6.42957
AT5G27300	4.4161e-07	2.82976e-06	4.302e-07	1.2099e-06	6.40782
AT2G20630	2.80701e-07	1.78744e-06	1.86024e-07	6.66496e-07	6.36778
AT3G09410	8.65598e-07	5.48066e-06	2.52483e-07	8.57814e-07	6.33164
AT5G35460	7.10563e-07	4.42508e-06	1.61102e-07	1.13936e-06	6.22757
AT5G01010	4.35736e-07	2.63286e-06	2.27561e-07	6.97226e-07	6.04232
AT3G28950	1.21501e-06	7.17682e-06	3.07071e-08	6.10258e-07	5.90682
AT1G78690	4.18114e-07	2.42748e-06	3.80356e-07	1.10632e-06	5.80579
AT3G55200	2.92449e-07	1.69138e-06	2.19254e-07	2.97981e-07	5.78351
AT4G12610	6.41856e-07	3.698e-06	6.39364e-08	3.54219e-07	5.76141
AT1G43670	6.29877e-06	3.57567e-05	1.62884e-07	6.59384e-06	5.67678
AT1G73177	1.43287e-07	8.0456e-07	8.30734e-09	2.07157e-07	5.61501
AT3G63120	6.4773e-07	3.62954e-06	1.38703e-07	2.46962e-07	5.60347
AT2G48130	1.27196e-06	7.05316e-06	5.33151e-07	7.27956e-07	5.54509
AT1G65040	8.42102e-07	4.59862e-06	5.58073e-07	2.21453e-07	5.46088
AT5G23150	2.06886e-06	1.12171e-05	1.83502e-07	2.74987e-06	5.42189
AT4G25290	2.26259e-05	0.000118744	1.62155e-06	7.03592e-06	5.24813
AT3G10490	1.46812e-06	7.68418e-06	1.29891e-06	3.97109e-07	5.23403
AT5G46410	7.28185e-07	3.77602e-06	4.46815e-07	1.38478e-06	5.18552
AT2G24120	1.29546e-06	6.62806e-06	2.77405e-07	6.3114e-07	5.11637
AT5G24670	9.97137e-07	4.93244e-06	1.44488e-07	9.26213e-07	4.9466
AT3G15520	4.45366e-06	2.19375e-05	6.62805e-07	3.10444e-06	4.92573
AT5G47760	4.98569e-07	2.35424e-06	7.22438e-08	5.37409e-07	4.722
AT5G46160	5.04443e-07	2.36326e-06	1.30395e-07	1.47834e-07	4.68489
AT5G14220	1.34654e-06	6.19872e-06	4.27678e-07	1.32101e-06	4.60343
AT1G32230	6.35982e-07	2.92582e-06	2.66575e-07	1.57841e-06	4.60048
AT2G32000	6.4773e-07	2.94386e-06	1.38703e-07	2.07928e-07	4.54488
AT4G25970	1.51333e-06	6.86158e-06	3.91185e-07	1.56044e-06	4.5341
AT1G78920	1.14042e-06	5.16542e-06	1.3618e-07	9.2366e-08	4.52938
AT1G72650	5.67275e-07	2.49116e-06	1.6941e-07	6.64954e-07	4.39144
AT5G13710	2.92449e-07	1.2753e-06	2.19254e-07	2.90447e-07	4.36076
AT4G18400	2.17868e-07	9.4626e-07	1.1378e-07	1.74885e-07	4.34327
AT4G02150	4.98569e-07	2.14832e-06	7.22438e-08	6.84472e-07	4.30897
AT3G48710	3.6703e-07	1.54968e-06	3.24727e-07	3.30252e-07	4.22222
AT2G33370	2.72246e-06	1.13594e-05	1.57839e-07	2.43284e-07	4.17246
AT4G08110	1.49571e-06	6.22154e-06	2.16731e-07	1.12062e-06	4.1596
AT5G19330	1.44462e-06	5.97421e-06	4.88351e-07	1.55581e-06	4.13549
AT2G32320	2.33781e-06	9.59952e-06	7.74804e-07	5.46485e-07	4.1062
AT1G50740	1.22675e-06	5.0285e-06	3.74571e-07	1.29473e-06	4.09903
AT3G22960	4.98569e-07	2.03422e-06	7.22438e-08	3.17498e-07	4.08012
AT2G04700	6.41856e-07	2.58244e-06	6.39364e-08	1.46653e-06	4.02339
AT5G60600	4.35736e-07	1.7418e-06	2.27561e-07	1.06728e-06	3.99737
AT4G27430	7.79269e-07	3.06274e-06	2.58268e-07	3.7605e-07	3.93027
AT5G65000	7.79269e-07	3.06274e-06	2.58268e-07	3.7605e-07	3.93027
AT3G17626	1.21501e-06	4.73075e-06	3.07071e-08	2.151e-06	3.89361
AT5G45190	1.15217e-06	4.47072e-06	2.69098e-07	7.38574e-07	3.88025
AT5G14910	1.06584e-06	4.11408e-06	2.41653e-07	2.34208e-07	3.85993
AT2G41945	4.35736e-07	1.67758e-06	2.27561e-07	1.86868e-07	3.84999
AT2G47760	5.04443e-07	1.81026e-06	1.30395e-07	4.66103e-07	3.58863
AT1G71340	3.31911e-06	1.17845e-05	1.00162e-06	1.46469e-07	3.55049
AT1G16700	1.0541e-06	3.68898e-06	6.46931e-07	3.31023e-07	3.49966
AT1G67740	4.35736e-07	1.52208e-06	2.27561e-07	6.39445e-07	3.49312
AT2G35450	1.15217e-06	4.0228e-06	2.69098e-07	1.03578e-06	3.49149
AT2G27260	9.22557e-07	3.21824e-06	2.49961e-07	8.28627e-07	3.48839
AT1G56460	1.07759e-06	3.75744e-06	1.63625e-07	2.70158e-07	3.48688
AT5G63700	1.50745e-06	5.20682e-06	1.88547e-07	1.54691e-06	3.45405
AT5G18190	7.85143e-07	2.71088e-06	5.56291e-08	1.04178e-06	3.45272
AT1G23310	8.5385e-07	2.93908e-06	1.52795e-07	9.62164e-07	3.44215
AT1G56500	1.0413e-05	3.5632e-05	1.01468e-06	7.9523e-07	3.42188
AT4G19190	7.91018e-07	2.67426e-06	1.4701e-07	7.5732e-07	3.38078
AT5G54250	7.85143e-07	2.63764e-06	5.56291e-08	4.72865e-07	3.35944
AT1G44750	3.61155e-07	1.20684e-06	1.22088e-07	3.10735e-07	3.34161
AT2G45280	8.71473e-07	2.89822e-06	4.55122e-07	6.08716e-07	3.32566
AT5G35100	2.17868e-07	7.223e-07	1.1378e-07	3.2349e-07	3.31531
AT2G35040	2.31609e-06	7.66559e-06	9.43473e-07	1.25783e-06	3.30971
AT3G18535	2.03948e-06	6.66468e-06	1.1967e-06	3.46685e-07	3.26782
AT4G19829	5.84898e-07	1.90632e-06	4.38507e-07	8.34619e-07	3.25924
AT5G48655	8.65598e-07	2.81596e-06	2.52483e-07	7.25048e-07	3.25319
AT1G52310	9.16682e-07	2.92104e-06	4.526e-07	4.08322e-07	3.18653
AT3G14150	1.08347e-06	3.44698e-06	3.66263e-07	1.85011e-06	3.18144
AT5G19690	4.8682e-07	1.5449e-06	4.77522e-07	8.39839e-07	3.17345
AT1G54770	3.98268e-06	1.258e-05	7.80589e-07	1.03887e-06	3.15868
AT3G25220	4.8682e-07	1.49926e-06	4.77522e-07	4.39051e-07	3.0797
AT3G63250	1.4505e-06	4.41128e-06	6.9099e-07	6.54513e-07	3.04122
AT1G68010	3.49407e-07	1.05134e-06	2.8319e-07	1.41842e-07	3.00892
AT5G66470	4.51649e-06	1.34896e-05	3.63001e-07	9.29298e-07	2.98675
AT2G40860	1.90973e-06	5.68658e-06	1.72911e-06	3.64066e-07	2.97769
AT1G74340	2.30435e-06	6.82018e-06	5.38195e-07	1.05892e-07	2.9597
AT5G08650	2.11994e-07	6.2624e-07	8.88585e-08	4.50264e-08	2.95404
AT2G20820	9.22557e-07	2.70132e-06	2.49961e-07	1.29841e-06	2.92808
AT2G03530	1.91382e-06	5.58628e-06	5.97087e-07	1.85088e-06	2.91892
AT4G13780	4.98569e-07	1.4308e-06	7.22438e-08	1.6213e-07	2.86981
AT2G39960	4.4161e-07	1.26628e-06	4.302e-07	3.94796e-07	2.86741
AT2G34450	1.43875e-06	4.11886e-06	2.85712e-07	1.4043e-06	2.86281
AT2G24290	1.77641e-06	5.00992e-06	4.02756e-07	3.60211e-07	2.82025
AT4G10030	1.02063e-06	2.83878e-06	6.66068e-07	5.24655e-07	2.78139
AT4G09730	5.10317e-07	1.417e-06	3.33034e-07	3.22718e-07	2.7767
AT4G28880	9.18801e-06	2.55119e-05	1.13959e-06	1.41201e-06	2.77664
AT2G39260	2.17868e-07	6.0342e-07	1.1378e-07	1.55368e-07	2.76966
AT1G28060	2.79704e-06	7.707e-06	2.63313e-07	1.96715e-07	2.75541
AT2G45910	4.80894e-06	1.31288e-05	5.82254e-07	2.28027e-06	2.73007
AT3G63080	3.61155e-07	9.8288e-07	1.22088e-07	4.5934e-07	2.72149
AT3G49910	1.99427e-06	5.40742e-06	2.88975e-07	1.42672e-06	2.71147
AT4G35250	7.73395e-07	2.06606e-06	4.60907e-07	5.68139e-07	2.67141
AT2G19830	4.92695e-07	1.31192e-06	2.74883e-07	5.99171e-09	2.66274
AT4G16390	1.09521e-06	2.8892e-06	7.71541e-07	1.29396e-06	2.63802
AT2G40316	2.11994e-07	5.57781e-07	8.88585e-08	5.56155e-07	2.63112
AT4G39330	1.48396e-06	3.87208e-06	6.22009e-07	1.7533e-06	2.60929
AT4G23950	1.22675e-06	3.19966e-06	3.74571e-07	8.26314e-07	2.60823
AT3G28760	1.12868e-06	2.93484e-06	5.41458e-07	8.93171e-07	2.60025
AT2G36895	1.27784e-06	3.29572e-06	3.30512e-07	4.57798e-07	2.57914
AT1G11360	7.96892e-07	2.05226e-06	3.49649e-07	1.05299e-06	2.57533
AT1G74560	1.29546e-06	3.32332e-06	2.77405e-07	5.119e-07	2.56536
AT5G13000	7.67521e-07	1.95196e-06	6.63546e-07	4.33831e-07	2.5432
AT5G28442	9.22557e-07	2.34044e-06	2.49961e-07	5.25603e-08	2.53691
AT5G04590	3.55281e-06	9.00566e-06	8.05511e-07	2.7313e-06	2.5348
AT5G17530	1.71945e-06	4.31098e-06	9.96881e-08	2.14133e-06	2.50719
AT4G31720	8.71473e-07	2.18494e-06	4.55122e-07	4.00017e-07	2.50718
AT4G03240	5.17009e-06	1.29133e-05	7.04342e-07	1.2818e-06	2.49769
AT3G20630	2.08648e-06	5.20204e-06	4.24415e-07	3.76821e-07	2.49321
AT3G62460	9.97137e-07	2.38608e-06	1.44488e-07	3.48228e-07	2.39293
AT1G73470	3.17582e-06	7.55204e-06	9.93317e-07	2.76956e-06	2.37798
AT1G62250	1.55266e-06	3.68898e-06	7.19175e-07	3.31023e-07	2.3759
AT3G56650	4.35736e-07	1.02852e-06	2.27561e-07	5.8552e-08	2.36042
AT1G80560	1.91969e-06	4.49832e-06	3.94448e-07	1.70827e-06	2.34325
AT1G70290	9.40179e-07	2.17168e-06	3.57956e-07	2.14056e-06	2.30986
AT2G17650	9.40179e-07	2.13506e-06	3.57956e-07	1.85611e-06	2.27091
AT3G17650	2.79117e-06	6.32662e-06	6.06737e-08	8.03889e-07	2.26666
AT2G36900	3.55281e-07	8.0456e-07	8.05511e-08	2.07157e-07	2.26457
AT2G25760	4.99156e-06	1.11768e-05	5.19799e-07	1.84644e-06	2.23914
AT4G30580	3.16994e-06	7.03034e-06	7.90678e-07	5.27562e-07	2.21781
AT5G05660	1.25025e-06	2.75652e-06	1.18513e-06	6.40987e-07	2.20477
AT5G03850	1.88623e-06	4.15494e-06	9.18551e-07	1.33667e-06	2.20277
AT3G62910	3.55281e-07	7.8174e-07	8.05511e-08	4.07551e-07	2.20034
AT2G07050	4.21229e-06	9.26624e-06	2.61531e-07	2.86715e-06	2.19981
AT1G06270	8.59724e-07	1.8835e-06	4.9844e-08	1.03501e-06	2.19082
AT1G58270	5.73149e-07	1.25248e-06	3.32294e-08	9.00527e-08	2.18526
AT2G36000	4.45366e-06	9.7322e-06	6.62805e-07	1.19946e-06	2.18522
AT1G75100	5.04443e-07	1.09698e-06	1.30395e-07	5.4263e-07	2.17463
AT1G26150	6.4773e-07	1.40798e-06	1.38703e-07	3.62524e-07	2.17371
AT4G15800	3.43302e-06	7.37796e-06	3.26274e-09	6.62047e-07	2.14911
AT5G59540	3.34848e-06	7.1954e-06	2.01482e-06	2.2652e-06	2.14886
AT2G31870	3.01491e-06	6.46354e-06	3.77093e-07	3.98474e-07	2.14386
AT4G07990	7.22311e-07	1.53588e-06	2.44176e-07	1.54596e-07	2.12634
AT4G26310	2.17868e-07	4.6172e-07	1.1378e-07	1.87639e-07	2.11926
AT3G13030	1.62137e-06	3.4284e-06	8.16341e-07	1.95173e-07	2.11451
AT2G11270	5.7767e-06	1.19904e-05	5.75428e-07	1.36835e-06	2.07564
AT3G54900	1.59966e-06	3.2867e-06	9.01936e-07	2.27445e-07	2.05463
AT1G49180	6.88367e-06	1.40931e-05	6.01391e-07	1.08467e-06	2.04732
AT1G17530	6.53604e-07	1.33474e-06	3.41341e-07	2.06386e-07	2.04212
AT3G49120	5.04443e-07	1.02852e-06	1.30395e-07	5.8552e-08	2.03892
AT1G73060	2.4811e-06	5.01948e-06	7.66497e-07	1.97997e-06	2.02309
AT5G19860	1.28959e-06	2.60102e-06	7.47661e-08	1.8841e-07	2.01694
AT5G09850	3.22103e-06	6.49592e-06	8.55957e-08	1.74131e-06	2.01672
AT2G18040	2.92449e-07	5.89619e-07	2.19254e-07	3.29481e-07	2.01614
AT3G44200	1.5192e-06	3.06274e-06	5.93824e-07	3.7605e-07	2.01602
AT1G62880	1.42113e-06	2.8616e-06	3.22204e-07	3.24261e-07	2.01362
AT5G39790	4.92695e-07	9.91899e-07	2.74883e-07	2.25903e-07	2.01321
AT3G48590	1.7999e-06	3.60672e-06	4.078e-07	4.47356e-07	2.00384

## Sheet: 500pb in cpsf30-1
Gene ID	mWT	mcpsf30-1	sdWT	sdcpsf30-1	FC_WT/cpsf30-1
AT5G26000	1.43287e-07	1.10805e-05	8.30734e-09	2.31477e-07	77.3308
AT2G32690	1.29546e-06	8.44312e-05	2.77405e-07	4.82994e-06	65.1747
AT2G46800	1.43287e-07	6.63465e-06	8.30734e-09	1.4222e-06	46.3031
AT4G35250	7.73395e-07	3.55443e-05	4.60907e-07	2.56218e-06	45.9589
AT5G01710	4.35736e-07	1.74665e-05	2.27561e-07	5.78293e-07	40.085
AT5G01712	4.35736e-07	1.74665e-05	2.27561e-07	5.78293e-07	40.085
AT5G14910	1.06584e-06	3.77199e-05	2.41653e-07	2.73291e-07	35.3897
AT3G08610	5.73149e-07	1.97934e-05	3.32294e-08	2.1804e-06	34.5344
AT5G13630	4.29862e-07	1.45162e-05	2.4922e-08	2.65589e-07	33.7693
AT3G09390	8.83221e-07	2.9024e-05	8.604e-07	4.62032e-06	32.8615
AT5G35100	2.17868e-07	6.6358e-06	1.1378e-07	1.22971e-06	30.4579
AT5G07370	3.61155e-07	1.09964e-05	1.22088e-07	2.29982e-06	30.4478
AT2G02410	1.43287e-07	4.15039e-06	8.30734e-09	1.61229e-07	28.9655
AT1G11400	2.17868e-07	5.84896e-06	1.1378e-07	1.1363e-06	26.8464
AT1G48420	7.85143e-07	2.07855e-05	5.56291e-08	2.68847e-06	26.4736
AT5G28540	2.17868e-07	5.5931e-06	1.1378e-07	7.74458e-07	25.672
AT3G45443	2.11994e-07	5.39611e-06	8.88585e-08	8.81294e-08	25.4541
AT5G55220	1.43287e-07	3.62545e-06	8.30734e-09	7.85012e-07	25.302
AT3G49060	2.11994e-07	5.15345e-06	8.88585e-08	5.1167e-08	24.3094
AT1G18720	2.92449e-07	6.95656e-06	2.19254e-07	5.23925e-08	23.7873
AT3G61220	2.11994e-07	4.9757e-06	8.88585e-08	1.72963e-06	23.4709
AT5G18630	1.36417e-06	3.15238e-05	1.80239e-07	6.77376e-07	23.1084
AT2G05380	3.74897e-06	8.6265e-05	1.02655e-06	3.00884e-05	23.0103
AT3G44890	5.73149e-07	1.31335e-05	3.32294e-08	1.44861e-06	22.9146
AT1G32940	2.17868e-07	4.93722e-06	1.1378e-07	2.54635e-07	22.6615
AT3G49120	5.04443e-07	1.06277e-05	1.30395e-07	1.27965e-06	21.0681
AT5G22340	2.17868e-07	4.33417e-06	1.1378e-07	6.25009e-07	19.8936
AT4G27430	7.79269e-07	1.48705e-05	2.58268e-07	4.39422e-07	19.0826
AT5G07590	2.80701e-07	5.35045e-06	1.86024e-07	6.35162e-07	19.0611
AT5G54540	2.11994e-07	3.93415e-06	8.88585e-08	4.67031e-07	18.5579
AT3G60750	1.55854e-06	2.80726e-05	5.16536e-07	6.16963e-06	18.0121
AT5G51720	7.16437e-07	1.27263e-05	4.15367e-08	1.46599e-07	17.7633
AT5G17870	5.04443e-07	8.89176e-06	1.30395e-07	2.38144e-06	17.6269
AT4G18810	5.04443e-07	8.85098e-06	1.30395e-07	9.38113e-07	17.5461
AT2G21210	1.27784e-06	2.16229e-05	3.30512e-07	1.63174e-06	16.9215
AT5G21090	1.43287e-07	2.41936e-06	8.30734e-09	4.42648e-08	16.8847
AT3G61470	2.29847e-06	3.75384e-05	3.35556e-07	4.56675e-06	16.3319
AT2G41475	1.43287e-07	2.30162e-06	8.30734e-09	6.04702e-07	16.063
AT1G43670	6.29877e-06	0.0001008	1.62884e-07	2.39762e-06	16.0031
AT5G40240	5.10317e-07	7.74339e-06	3.33034e-07	1.45799e-07	15.1737
AT4G18400	2.17868e-07	3.30469e-06	1.1378e-07	3.92306e-07	15.1683
AT5G44380	1.43287e-07	2.13105e-06	8.30734e-09	3.63471e-07	14.8725
AT4G19829	5.84898e-07	8.69361e-06	4.38507e-07	9.56794e-07	14.8635
AT1G03870	2.86575e-07	4.13115e-06	1.66147e-08	1.15336e-06	14.4156
AT3G59780	1.13455e-06	1.62268e-05	3.38819e-07	1.71987e-06	14.3024
AT5G59250	1.22675e-06	1.73367e-05	3.74571e-07	2.50003e-06	14.1322
AT1G48410	2.11994e-07	2.9443e-06	8.88585e-08	9.01976e-07	13.8886
AT4G03520	4.35736e-07	6.00518e-06	2.27561e-07	1.49692e-06	13.7817
AT3G22240	5.61401e-07	7.73133e-06	3.72048e-07	2.57516e-06	13.7715
AT4G08540	2.11994e-07	2.87825e-06	8.88585e-08	2.1077e-07	13.577
AT1G06040	4.92695e-07	6.65503e-06	2.74883e-07	2.37579e-07	13.5074
AT1G58290	1.00889e-06	1.34531e-05	2.6079e-07	2.38062e-06	13.3346
AT1G52310	9.16682e-07	1.211e-05	4.526e-07	1.22549e-09	13.2107
AT5G58700	2.92449e-07	3.86207e-06	2.19254e-07	5.68965e-07	13.206
AT3G56650	4.35736e-07	5.73008e-06	2.27561e-07	8.66639e-07	13.1503
AT5G41220	2.17868e-07	2.84465e-06	1.1378e-07	2.0931e-06	13.0568
AT1G03850	2.86575e-07	3.73113e-06	1.66147e-08	9.95382e-07	13.0197
AT5G16470	5.04443e-07	6.53012e-06	1.30395e-07	5.50684e-07	12.9452
AT5G08060	2.86575e-07	3.69868e-06	1.66147e-08	1.76496e-06	12.9065
AT5G55070	3.61155e-07	4.62852e-06	1.22088e-07	9.97408e-07	12.8159
AT4G05090	1.43287e-07	1.82952e-06	8.30734e-09	5.48658e-07	12.7682
AT1G60600	7.91018e-07	9.89482e-06	1.4701e-07	2.16905e-06	12.509
AT3G52300	3.61155e-07	4.4723e-06	1.22088e-07	1.63582e-06	12.3833
AT2G32150	7.10563e-07	8.79211e-06	1.61102e-07	6.1363e-07	12.3735
AT2G19790	4.23988e-07	5.23759e-06	1.77717e-07	2.58246e-06	12.3532
AT2G47400	1.0541e-06	1.29497e-05	6.46931e-07	9.84829e-07	12.2851
AT3G17210	1.78228e-06	2.18584e-05	2.00117e-07	2.92968e-06	12.2643
AT3G11660	1.43287e-07	1.73103e-06	8.30734e-09	2.05494e-07	12.0808
AT3G14940	4.29862e-07	5.12818e-06	2.4922e-08	2.15564e-06	11.9298
AT4G27585	2.11994e-07	2.50465e-06	8.88585e-08	7.63505e-08	11.8147
AT5G37055	2.92449e-07	3.4296e-06	2.19254e-07	1.18057e-06	11.7272
AT3G54890	8.5385e-07	1.00054e-05	1.52795e-07	8.28527e-08	11.718
AT4G39090	1.08347e-06	1.26553e-05	3.66263e-07	2.60725e-06	11.6804
AT5G15350	2.17868e-07	2.54428e-06	1.1378e-07	7.43998e-07	11.6781
AT4G05530	2.11994e-07	2.44578e-06	8.88585e-08	4.00834e-07	11.537
AT1G51470	3.61155e-07	4.13115e-06	1.22088e-07	1.15336e-06	11.4387
AT1G75100	5.04443e-07	5.69763e-06	1.30395e-07	9.70574e-08	11.2949
AT3G05730	1.64487e-06	1.82786e-05	5.78504e-09	2.6917e-06	11.1125
AT1G78690	4.18114e-07	4.61531e-06	3.80356e-07	1.21996e-06	11.0384
AT2G45290	4.18114e-07	4.59607e-06	3.80356e-07	2.27826e-07	10.9924
AT2G31040	8.59724e-07	9.40234e-06	4.9844e-08	4.53226e-07	10.9365
AT1G72650	5.67275e-07	6.16973e-06	1.6941e-07	4.10136e-08	10.8761
AT2G35780	6.35982e-07	6.9109e-06	2.66575e-07	5.99425e-07	10.8665
AT5G47760	4.98569e-07	5.37687e-06	7.22438e-08	1.08026e-06	10.7846
AT5G27300	4.4161e-07	4.70777e-06	4.302e-07	3.37888e-07	10.6605
AT1G68840	2.86575e-07	3.05485e-06	1.66147e-08	1.18422e-06	10.6599
AT2G29670	6.4773e-07	6.8773e-06	1.38703e-07	1.2829e-06	10.6175
AT2G43150	3.55281e-07	3.75037e-06	8.05511e-08	3.25111e-09	10.556
AT5G17920	5.73149e-07	6.0003e-06	3.32294e-08	2.36967e-06	10.469
AT3G47890	5.79024e-07	6.01236e-06	2.35868e-07	5.96949e-08	10.3836
AT5G18900	2.17868e-07	2.25481e-06	1.1378e-07	1.50018e-06	10.3494
AT2G20810	2.47522e-06	2.5611e-05	9.69136e-07	2.37739e-06	10.347
AT5G20190	8.59724e-07	8.83289e-06	4.9844e-08	2.70593e-06	10.2741
AT3G55200	2.92449e-07	3.00317e-06	2.19254e-07	5.77493e-07	10.269
AT4G03280	4.10425e-06	4.20348e-05	9.45995e-07	1.34385e-06	10.2418
AT3G61440	1.11693e-06	1.13171e-05	9.46736e-07	1.1225e-06	10.1324
AT5G45260	2.17868e-07	2.20313e-06	1.1378e-07	2.61537e-07	10.1122
AT4G30960	7.16437e-07	7.19921e-06	4.15367e-08	1.91689e-07	10.0486
AT5G64350	7.22311e-07	7.23884e-06	2.44176e-07	8.59337e-07	10.0218
AT2G04700	6.41856e-07	6.39199e-06	6.39364e-08	1.5615e-06	9.95861
AT5G57060	5.04443e-07	5.02251e-06	1.30395e-07	3.7525e-07	9.95654
AT4G26500	2.92449e-07	2.89749e-06	2.19254e-07	1.2029e-06	9.90767
AT1G52590	4.92695e-07	4.81833e-06	2.74883e-07	1.74831e-06	9.77955
AT5G52060	4.92695e-07	4.79909e-06	2.74883e-07	7.56177e-07	9.7405
AT3G21670	2.13756e-06	2.0615e-05	2.80668e-07	2.44724e-06	9.64414
AT4G27760	7.79269e-07	7.44904e-06	2.58268e-07	1.76822e-06	9.55901
AT1G23310	8.5385e-07	8.07736e-06	1.52795e-07	8.0897e-07	9.45993
AT2G35450	1.15217e-06	1.06817e-05	2.69098e-07	2.26246e-06	9.27088
AT1G41880	5.10317e-07	4.70059e-06	3.33034e-07	1.09934e-06	9.21112
AT5G03880	3.61155e-07	3.29148e-06	1.22088e-07	1.69757e-07	9.11374
AT3G46540	2.11994e-07	1.88839e-06	8.88585e-08	2.24175e-07	8.90777
AT4G21320	7.91018e-07	6.99619e-06	1.4701e-07	7.2004e-07	8.84454
AT1G78380	1.65662e-06	1.46075e-05	3.99493e-07	1.35965e-06	8.81766
AT3G52170	2.11994e-07	1.83555e-06	8.88585e-08	6.66022e-07	8.65852
AT1G64880	2.11994e-07	1.83555e-06	8.88585e-08	6.66022e-07	8.65852
AT5G64400	3.21106e-06	2.77349e-05	2.20915e-06	1.30364e-06	8.6373
AT1G19580	4.8682e-07	4.19605e-06	4.77522e-07	3.85804e-07	8.61929
AT4G19830	1.37004e-06	1.17749e-05	3.82878e-07	1.69592e-06	8.59455
AT1G30380	2.3613e-06	2.02281e-05	3.57517e-08	2.51181e-06	8.56651
AT2G43920	1.06584e-06	9.09737e-06	2.41653e-07	7.31732e-06	8.53536
AT3G14150	1.08347e-06	9.11402e-06	3.66263e-07	8.60962e-07	8.41191
AT1G15780	2.17868e-07	1.81631e-06	1.1378e-07	3.26109e-07	8.33676
AT3G13750	2.17868e-07	1.81631e-06	1.1378e-07	3.26109e-07	8.33676
AT3G61260	2.92449e-07	2.42654e-06	2.19254e-07	1.39296e-06	8.29731
AT2G20630	2.80701e-07	2.32804e-06	1.86024e-07	1.0498e-06	8.29369
AT5G24400	1.43287e-07	1.17364e-06	8.30734e-09	2.88346e-08	8.19082
AT1G06010	2.86575e-07	2.32804e-06	1.66147e-08	1.0498e-06	8.12368
AT5G43750	5.04443e-07	4.09755e-06	1.30395e-07	7.28968e-07	8.12292
AT3G17225	1.58791e-06	1.28968e-05	4.96659e-07	9.46317e-08	8.1219
AT1G15030	3.05015e-06	2.42921e-05	1.59293e-06	9.9483e-08	7.96422
AT1G03160	7.91018e-07	6.27425e-06	1.4701e-07	9.12529e-07	7.93188
AT2G36895	1.27784e-06	1.01099e-05	3.30512e-07	7.88663e-07	7.91173
AT5G13000	7.67521e-07	6.02557e-06	6.63546e-07	1.62854e-07	7.85069
AT4G25970	1.51333e-06	1.177e-05	3.91185e-07	2.17067e-06	7.77756
AT5G66050	6.35982e-07	4.89156e-06	2.66575e-07	8.01668e-07	7.69135
AT2G44210	5.79024e-07	4.45191e-06	2.35868e-07	2.3958e-08	7.68865
AT3G03860	2.17868e-07	1.67216e-06	1.1378e-07	5.29977e-07	7.67509
AT4G26310	2.17868e-07	1.65895e-06	1.1378e-07	3.07428e-07	7.61446
AT5G46417	5.84898e-07	4.45191e-06	4.38507e-07	2.3958e-08	7.61143
AT1G52230	2.97269e-05	0.000224914	6.47748e-06	7.58508e-06	7.56601
AT5G49510	2.17868e-07	1.64574e-06	1.1378e-07	8.48783e-08	7.55383
AT5G35170	5.61401e-07	4.23567e-06	3.72048e-07	2.81844e-07	7.54483
AT4G14360	1.01476e-06	7.61244e-06	4.63429e-07	5.72216e-07	7.50172
AT3G46980	1.05997e-06	7.90075e-06	4.44292e-07	1.6448e-07	7.45375
AT1G44750	3.61155e-07	2.66919e-06	1.22088e-07	1.53226e-06	7.3907
AT4G12340	2.86575e-07	2.11784e-06	1.66147e-08	1.40922e-07	7.39018
AT3G15920	2.11994e-07	1.56045e-06	8.88585e-08	3.57369e-08	7.36083
AT2G19830	4.92695e-07	3.60621e-06	2.74883e-07	2.07119e-07	7.31936
AT2G47760	5.04443e-07	3.6915e-06	1.30395e-07	3.27734e-07	7.31797
AT5G04590	3.55281e-06	2.58646e-05	8.05511e-07	2.56458e-06	7.28004
AT1G32700	6.35982e-07	4.62852e-06	2.66575e-07	9.97408e-07	7.27775
AT1G70730	1.15217e-06	8.12417e-06	2.69098e-07	1.29591e-06	7.05117
AT2G44530	3.55281e-07	2.50465e-06	8.05511e-08	7.63505e-08	7.04976
AT2G48160	9.97137e-07	6.98901e-06	1.44488e-07	7.17189e-07	7.00907
AT1G33290	5.67275e-07	3.97378e-06	1.6941e-07	1.13468e-06	7.00503
AT1G04170	5.10317e-07	3.57376e-06	3.33034e-07	9.76701e-07	7.00302
AT1G74670	7.81797e-06	5.47022e-05	7.56709e-07	1.52173e-06	6.99698
AT4G19190	7.91018e-07	5.53423e-06	1.4701e-07	1.09894e-06	6.99635
AT3G17650	2.79117e-06	1.95255e-05	6.06737e-08	1.12888e-07	6.99545
AT5G19690	4.8682e-07	3.38998e-06	4.77522e-07	5.12921e-07	6.96351
AT1G79910	3.55281e-07	2.4722e-06	8.05511e-08	8.45932e-07	6.95843
AT4G16450	1.55266e-06	1.07454e-05	7.19175e-07	1.92862e-06	6.92062
AT5G52010	5.67275e-07	3.92094e-06	1.6941e-07	2.44482e-07	6.91189
AT4G07990	7.22311e-07	4.95043e-06	2.44176e-07	4.77184e-07	6.8536
AT3G57080	5.84898e-07	3.9666e-06	4.38507e-07	3.02551e-07	6.7817
AT2G24120	1.29546e-06	8.7476e-06	2.77405e-07	2.58531e-06	6.7525
AT1G13930	4.32212e-06	2.91308e-05	1.05978e-06	1.88013e-07	6.73994
AT4G02510	2.34956e-06	1.58087e-05	3.69526e-07	1.76619e-06	6.72837
AT5G49350	1.43287e-07	9.57406e-07	8.30734e-09	3.34637e-07	6.68172
AT3G15360	2.86575e-07	1.9016e-06	1.66147e-08	4.46724e-07	6.63563
AT1G29150	1.06584e-06	7.06826e-06	2.41653e-07	6.18106e-07	6.63161
AT3G48710	3.6703e-07	2.42539e-06	3.24727e-07	1.25895e-06	6.60816
AT5G12010	1.43287e-07	9.44197e-07	8.30734e-09	1.12087e-07	6.58953
AT5G62630	1.43287e-07	9.44197e-07	8.30734e-09	1.12087e-07	6.58953
AT2G41250	1.05997e-06	6.95053e-06	4.44292e-07	1.26707e-06	6.55729
AT5G01010	4.35736e-07	2.83259e-06	2.27561e-07	3.36262e-07	6.5007
AT5G44530	2.05711e-06	1.32908e-05	5.8878e-07	1.46729e-06	6.46093
AT5G46270	6.53604e-07	4.20926e-06	3.41341e-07	1.63254e-07	6.44007
AT5G60940	9.34305e-07	6.01236e-06	1.55317e-07	5.96949e-08	6.43512
AT4G26210	1.62725e-06	1.04582e-05	6.13702e-07	1.13103e-06	6.42696
AT2G22170	1.22088e-06	7.80944e-06	1.71932e-07	1.25855e-06	6.39656
AT1G58270	5.73149e-07	3.63866e-06	3.32294e-08	5.62463e-07	6.34854
AT3G19900	1.07172e-06	6.75956e-06	3.90144e-08	6.33937e-07	6.30722
AT2G34380	7.91018e-07	4.96364e-06	1.4701e-07	6.99734e-07	6.275
AT2G17710	5.67275e-07	3.54131e-06	1.6941e-07	1.74628e-06	6.24267
AT1G13650	8.65598e-07	5.39611e-06	2.52483e-07	8.81294e-08	6.23396
AT1G54410	2.13169e-06	1.31587e-05	4.83307e-07	7.58203e-07	6.17292
AT1G45160	7.22311e-07	4.45794e-06	2.44176e-07	1.23864e-06	6.17177
AT5G03630	4.23988e-07	2.61635e-06	1.77717e-07	6.42064e-07	6.17082
AT5G46410	7.28185e-07	4.48436e-06	4.46815e-07	7.9354e-07	6.15827
AT3G28460	8.47976e-07	5.16666e-06	3.55434e-07	1.71382e-07	6.09294
AT5G26780	1.43287e-07	8.72118e-07	8.30734e-09	2.14021e-07	6.0865
AT5G45430	1.74295e-06	1.05892e-05	9.10244e-07	7.0461e-07	6.07546
AT5G60600	4.35736e-07	2.62842e-06	2.27561e-07	1.7873e-06	6.03212
AT5G13710	2.92449e-07	1.76348e-06	2.19254e-07	5.64088e-07	6.03003
AT2G16405	2.11994e-07	1.27214e-06	8.88585e-08	3.71999e-07	6.00082
AT1G01470	7.91018e-07	4.7138e-06	1.4701e-07	8.76793e-07	5.95916
AT1G66330	2.11994e-07	1.25893e-06	8.88585e-08	1.4945e-07	5.93851
AT4G25290	2.26259e-05	0.00013434	1.62155e-06	5.89317e-06	5.93747
AT1G30090	4.23988e-07	2.50465e-06	1.77717e-07	7.63505e-08	5.90736
AT5G50580	3.61155e-07	2.10463e-06	1.22088e-07	8.16272e-08	5.82748
AT4G24972	1.87448e-06	1.09099e-05	5.13273e-07	4.72708e-07	5.82024
AT4G37040	5.10317e-07	2.96957e-06	3.33034e-07	1.30484e-06	5.81906
AT4G37800	4.281e-06	2.48638e-05	3.58697e-07	2.95164e-06	5.80795
AT1G04410	9.34305e-07	5.4165e-06	1.55317e-07	1.74791e-06	5.79735
AT1G06270	8.59724e-07	4.97685e-06	4.9844e-08	9.22283e-07	5.78889
AT5G19330	1.44462e-06	8.3404e-06	4.88351e-07	9.90105e-07	5.77342
AT1G68560	1.00301e-06	5.77689e-06	5.81514e-08	1.23824e-06	5.75954
AT1G60010	2.11994e-07	1.2193e-06	8.88585e-08	5.18198e-07	5.75158
AT1G27510	4.92695e-07	2.83259e-06	2.74883e-07	3.36262e-07	5.74918
AT5G66490	3.30736e-06	1.89945e-05	5.96347e-07	1.55552e-07	5.7431
AT4G35760	1.14042e-06	6.54333e-06	1.3618e-07	3.28134e-07	5.73762
AT3G07470	1.1463e-06	6.50485e-06	6.64587e-08	1.65613e-06	5.67465
AT1G58180	7.85143e-07	4.45191e-06	5.56291e-08	2.3958e-08	5.67019
AT1G07170	5.73149e-07	3.24582e-06	3.32294e-08	7.16789e-07	5.66313
AT1G12880	2.17868e-07	1.23251e-06	1.1378e-07	2.95649e-07	5.65714
AT2G02870	2.92449e-07	1.65177e-06	2.19254e-07	1.1298e-06	5.64806
AT5G41760	1.70183e-06	9.59933e-06	5.08229e-07	1.13956e-06	5.64061
AT3G17040	7.30766e-06	4.12058e-05	4.23674e-07	9.7532e-06	5.63872
AT5G51110	7.91018e-07	4.45794e-06	1.4701e-07	1.23864e-06	5.6357
AT1G12080	8.02766e-07	4.50475e-06	5.52288e-07	8.66239e-07	5.61153
AT1G49670	3.61155e-07	2.01934e-06	1.22088e-07	2.02242e-07	5.59133
AT5G42250	7.22311e-07	4.03265e-06	2.44176e-07	8.10195e-07	5.58298
AT3G46970	7.04688e-07	3.93415e-06	3.63741e-07	4.67031e-07	5.58282
AT4G09730	5.10317e-07	2.8458e-06	3.33034e-07	5.58811e-07	5.57653
AT2G20180	4.29862e-07	2.39294e-06	2.4922e-08	4.89363e-07	5.56676
AT3G17626	1.21501e-06	6.74032e-06	3.07071e-08	3.58195e-07	5.54757
AT1G74970	7.73395e-07	4.24888e-06	4.60907e-07	5.04393e-07	5.49381
AT2G03530	1.91382e-06	1.05088e-05	5.97087e-07	3.2826e-06	5.491
AT5G16400	1.29546e-06	7.09468e-06	2.77405e-07	1.0632e-06	5.47657
AT1G19110	8.47976e-07	4.64173e-06	3.55434e-07	7.74859e-07	5.47389
AT1G75380	3.55281e-07	1.94008e-06	8.05511e-08	1.53754e-06	5.46069
AT2G26910	3.55281e-07	1.93405e-06	8.05511e-08	3.22858e-07	5.44372
AT4G02370	4.92695e-07	2.67522e-06	2.74883e-07	3.17581e-07	5.42978
AT3G25770	2.55568e-06	1.38267e-05	6.61024e-07	2.66774e-06	5.41018
AT5G45590	2.86575e-07	1.54724e-06	1.66147e-08	2.58286e-07	5.39909
AT2G18240	2.86575e-07	1.54724e-06	1.66147e-08	2.58286e-07	5.39909
AT2G20450	3.55281e-07	1.91481e-06	8.05511e-08	6.69273e-07	5.38957
AT5G12390	1.28371e-06	6.91808e-06	1.27873e-07	2.03665e-06	5.38912
AT2G20820	9.22557e-07	4.92401e-06	2.49961e-07	3.20857e-08	5.33735
AT1G17530	6.53604e-07	3.48129e-06	3.41341e-07	5.81144e-07	5.3263
AT3G55120	2.11994e-07	1.12798e-06	8.88585e-08	5.75867e-07	5.32082
AT2G47485	1.06584e-06	5.66518e-06	2.41653e-07	6.72524e-07	5.31521
AT4G13930	1.27784e-06	6.76674e-06	3.30512e-07	8.03293e-07	5.29546
AT1G79790	6.44793e-06	3.38733e-05	3.7383e-07	4.68411e-06	5.25337
AT4G12610	6.41856e-07	3.36356e-06	6.39364e-08	6.78227e-08	5.24036
AT1G68520	1.4505e-06	7.60038e-06	6.9099e-07	3.00158e-06	5.23985
AT1G10350	1.61141e-06	8.42569e-06	1.30721e-06	1.11072e-06	5.22878
AT1G74940	2.11994e-07	1.10156e-06	8.88585e-08	1.30769e-07	5.1962
AT5G53080	2.80291e-06	1.44837e-05	4.65952e-07	5.03993e-07	5.16737
AT5G28030	9.22557e-07	4.76061e-06	2.49961e-07	1.22808e-06	5.16024
AT4G33945	5.10317e-07	2.62239e-06	3.33034e-07	5.72616e-07	5.13874
AT1G09390	9.91263e-07	5.08855e-06	3.47126e-07	1.488e-06	5.1334
AT2G28430	3.65089e-06	1.86798e-05	1.10518e-07	1.1819e-07	5.11649
AT4G11175	2.67547e-06	1.36837e-05	1.46327e-06	1.88038e-07	5.1145
AT1G15410	5.04443e-07	2.57673e-06	1.30395e-07	2.55835e-08	5.10806
AT1G29340	2.80701e-07	1.4295e-06	1.86024e-07	3.9068e-07	5.09263
AT5G41400	1.43287e-07	7.27962e-07	8.30734e-09	4.17889e-07	5.08043
AT5G37740	5.67275e-07	2.87222e-06	1.6941e-07	1.00391e-06	5.06318
AT3G54580	8.02766e-07	4.05907e-06	5.52288e-07	1.25529e-06	5.05635
AT2G24240	2.17868e-07	1.10156e-06	1.1378e-07	1.30769e-07	5.0561
AT3G62460	9.97137e-07	5.02251e-06	1.44488e-07	3.7525e-07	5.03692
AT4G29590	2.3613e-06	1.18877e-05	3.57517e-08	1.52171e-06	5.0344
AT4G35100	5.73149e-07	2.87825e-06	3.32294e-08	2.1077e-07	5.02181
AT5G28350	1.00301e-06	5.03572e-06	5.81514e-08	5.978e-07	5.0206
AT4G30996	3.6703e-07	1.83555e-06	3.24727e-07	6.66022e-07	5.00111
AT4G04970	3.61155e-07	1.80311e-06	1.22088e-07	1.0356e-07	4.9926
AT4G16380	1.43287e-07	7.14752e-07	8.30734e-09	1.9534e-07	4.98824
AT3G22960	4.98569e-07	2.47823e-06	7.22438e-08	3.68748e-07	4.97069
AT1G29550	3.5311e-06	1.7428e-05	9.12766e-07	1.40597e-06	4.93557
AT2G27260	9.22557e-07	4.51796e-06	2.49961e-07	1.08879e-06	4.89721
AT5G34850	1.63312e-06	7.98604e-06	4.11063e-07	2.85095e-07	4.89005
AT3G26640	4.23988e-07	2.07218e-06	1.77717e-07	6.87955e-07	4.88735
AT4G04640	6.22188e-06	3.02648e-05	4.91244e-06	8.26826e-07	4.86426
AT3G18295	6.35982e-07	3.08845e-06	2.66575e-07	6.98108e-07	4.8562
AT1G74660	4.98569e-07	2.41936e-06	7.22438e-08	4.42648e-08	4.85261
AT1G11860	5.20355e-06	2.52242e-05	6.08657e-07	2.44197e-06	4.8475
AT4G37000	2.21214e-06	1.07069e-05	1.75195e-07	5.56436e-08	4.84007
AT3G62910	3.55281e-07	1.71782e-06	8.05511e-08	1.70557e-08	4.83509
AT3G62250	1.7312e-06	8.36682e-06	5.04966e-07	1.4352e-06	4.83297
AT3G13740	7.34059e-07	3.54734e-06	6.49454e-07	5.31602e-07	4.8325
AT3G27890	7.22311e-07	3.48847e-06	2.44176e-07	8.56086e-07	4.8296
AT1G16080	5.15247e-06	2.48627e-05	9.64254e-08	2.99725e-07	4.82539
AT5G07020	6.41856e-07	3.08845e-06	6.39364e-08	6.98108e-07	4.81175
AT3G02870	1.81505e-05	8.72736e-05	5.66079e-07	2.56698e-06	4.80833
AT5G56260	8.71473e-07	4.1636e-06	4.55122e-07	3.83778e-07	4.77766
AT1G08710	5.73149e-07	2.73409e-06	3.32294e-08	6.90229e-09	4.7703
AT1G20110	5.73149e-07	2.72806e-06	3.32294e-08	1.20778e-06	4.75977
AT1G63940	5.73149e-07	2.72088e-06	3.32294e-08	2.29452e-07	4.74725
AT2G01850	1.97665e-06	9.34232e-06	8.96892e-07	1.8742e-06	4.72633
AT5G61450	6.53604e-07	3.08845e-06	3.41341e-07	6.98108e-07	4.72526
AT1G07440	3.6703e-07	1.73103e-06	3.24727e-07	2.05494e-07	4.71631
AT4G36780	1.71357e-06	8.07851e-06	1.02951e-07	1.84294e-06	4.71442
AT4G34110	9.85389e-07	4.64287e-06	5.49765e-07	1.87705e-06	4.71172
AT1G28150	2.80701e-07	1.3178e-06	1.86024e-07	1.75033e-07	4.69467
AT3G27090	1.22088e-06	5.73008e-06	1.71932e-07	8.66639e-07	4.6934
AT1G62250	1.55266e-06	7.27129e-06	7.19175e-07	8.9755e-08	4.6831
AT5G37850	4.98569e-07	2.33407e-06	7.22438e-08	1.6488e-07	4.68155
AT4G01370	1.07759e-06	5.02854e-06	1.63625e-07	8.3943e-07	4.66645
AT2G41945	4.35736e-07	2.03255e-06	2.27561e-07	2.03068e-08	4.66463
AT5G07440	4.4161e-07	2.05897e-06	4.302e-07	4.65405e-07	4.66241
AT1G61380	8.71473e-07	4.04471e-06	4.55122e-07	1.61917e-06	4.64124
AT1G31330	1.17613e-05	5.45713e-05	1.08648e-06	1.94815e-06	4.6399
AT3G48590	1.7999e-06	8.33322e-06	4.078e-07	4.47124e-07	4.62982
AT2G29290	4.30526e-05	0.000199166	7.25006e-06	6.84879e-06	4.6261
AT1G52550	5.79024e-07	2.65598e-06	2.35868e-07	1.30971e-06	4.587
AT4G29480	9.16682e-07	4.17681e-06	4.526e-07	6.06327e-07	4.55644
AT1G71340	3.31911e-06	1.51132e-05	1.00162e-06	5.78718e-07	4.55339
AT1G53670	7.24482e-06	3.29593e-05	7.23479e-07	1.50138e-06	4.54936
AT1G76570	1.13455e-06	5.15345e-06	3.38819e-07	5.1167e-08	4.54229
AT2G45180	1.05346e-05	4.77468e-05	7.11909e-07	4.12125e-06	4.5324
AT4G10030	1.02063e-06	4.62249e-06	6.66068e-07	2.17273e-07	4.52903
AT5G41350	2.17868e-07	9.83825e-07	1.1378e-07	7.79735e-07	4.51569
AT4G24900	1.28959e-06	5.82255e-06	7.47661e-08	6.91206e-07	4.51505
AT1G66100	2.56155e-06	1.1507e-05	4.58385e-07	3.71599e-07	4.49219
AT2G17780	1.26022e-06	5.65197e-06	9.38429e-07	4.49975e-07	4.48492
AT4G08170	6.53604e-07	2.93109e-06	3.41341e-07	6.79427e-07	4.4845
AT2G34450	1.43875e-06	6.45201e-06	2.85712e-07	7.65931e-07	4.48446
AT5G51450	2.72833e-06	1.22349e-05	3.60478e-07	7.89489e-07	4.48439
AT1G51805	9.97137e-07	4.46512e-06	1.44488e-07	1.98591e-07	4.47794
AT3G49910	1.99427e-06	8.92421e-06	2.88975e-07	1.61186e-06	4.47491
AT2G01490	3.58806e-06	1.60502e-05	4.10322e-07	7.46424e-07	4.47323
AT5G61670	7.61185e-06	3.39503e-05	1.04821e-06	7.15589e-07	4.46019
AT4G03510	2.11994e-07	9.44197e-07	8.88585e-08	1.12087e-07	4.45388
AT3G04340	1.71357e-06	7.61962e-06	1.02951e-07	2.00945e-06	4.44662
AT2G15890	1.17319e-05	5.17447e-05	7.32852e-08	3.97208e-07	4.41059
AT1G67740	4.35736e-07	1.92084e-06	2.27561e-07	5.45407e-07	4.40827
AT1G09195	9.34305e-07	4.10358e-06	1.55317e-07	1.94365e-06	4.39212
AT5G18640	4.23988e-07	1.86197e-06	1.77717e-07	2.20924e-07	4.39157
AT3G19010	3.55281e-07	1.54724e-06	8.05511e-08	2.58286e-07	4.35498
AT2G02780	1.0541e-06	4.59004e-06	6.46931e-07	9.86854e-07	4.35448
AT2G12400	4.98569e-07	2.17068e-06	7.22438e-08	1.03112e-06	4.35382
AT5G19730	2.73421e-06	1.18938e-05	5.63117e-07	3.07028e-07	4.34999
AT4G14622	2.86575e-07	1.24572e-06	1.66147e-08	7.30994e-08	4.34693
AT1G23000	4.4161e-07	1.91481e-06	4.302e-07	6.69273e-07	4.33598
AT2G39260	2.17868e-07	9.44197e-07	1.1378e-07	1.12087e-07	4.3338
AT2G26900	7.04688e-07	3.04882e-06	3.63741e-07	3.04602e-08	4.32649
AT4G02530	2.55568e-06	1.10481e-05	6.61024e-07	5.38105e-07	4.32296
AT1G03600	5.53712e-06	2.3743e-05	1.02907e-06	3.813e-06	4.28797
AT5G38060	2.34368e-06	1.0045e-05	5.72165e-07	7.50501e-07	4.286
AT1G64430	1.24525e-05	5.30301e-05	2.21137e-06	9.91756e-07	4.2586
AT2G30990	4.29862e-07	1.82952e-06	2.4922e-08	5.48658e-07	4.25607
AT5G59870	5.79024e-07	2.45899e-06	2.35868e-07	6.23383e-07	4.24679
AT5G12940	4.35736e-07	1.84876e-06	2.27561e-07	4.43473e-07	4.24285
AT1G78420	2.11994e-07	8.98538e-07	8.88585e-08	6.5912e-07	4.23851
AT5G35460	7.10563e-07	3.0092e-06	1.61102e-07	6.37188e-07	4.23495
AT5G58140	2.80701e-07	1.18685e-06	1.86024e-07	2.51384e-07	4.22817
AT3G18080	9.10808e-07	3.84886e-06	6.55239e-07	3.46416e-07	4.22577
AT5G55570	4.29862e-07	1.81631e-06	2.4922e-08	3.26109e-07	4.22534
AT1G13320	1.43287e-07	6.03045e-07	8.30734e-09	3.70374e-07	4.20864
AT5G22280	1.43287e-07	6.03045e-07	8.30734e-09	3.70374e-07	4.20864
AT1G03475	4.35558e-06	1.82918e-05	2.53223e-07	2.46915e-06	4.19962
AT1G68010	3.49407e-07	1.46195e-06	2.8319e-07	3.78901e-07	4.1841
AT5G11420	5.79024e-07	2.41936e-06	2.35868e-07	4.42648e-08	4.17834
AT1G75540	2.11994e-07	8.85328e-07	8.88585e-08	4.36571e-07	4.17619
AT2G31750	9.447e-06	3.94245e-05	2.67184e-06	5.12896e-07	4.17323
AT3G19830	1.13455e-06	4.72098e-06	3.38819e-07	5.60437e-07	4.1611
AT1G06760	5.84898e-07	2.43257e-06	4.38507e-07	1.78285e-07	4.15897
AT1G11720	8.5385e-07	3.53413e-06	1.52795e-07	3.09053e-07	4.13906
AT2G39705	8.65598e-07	3.57979e-06	2.52483e-07	2.37979e-07	4.13563
AT3G28760	1.12868e-06	4.66211e-06	5.41458e-07	8.8492e-07	4.1306
AT5G42110	2.07473e-06	8.56985e-06	1.9137e-08	9.06853e-07	4.13059
AT5G07650	1.7077e-06	7.02864e-06	3.0559e-07	4.95415e-08	4.11585
AT1G25275	3.55281e-07	1.46195e-06	8.05511e-08	3.78901e-07	4.11492
AT4G21210	1.7077e-06	7.01543e-06	3.0559e-07	2.72091e-07	4.10811
AT5G65670	1.08934e-06	4.45909e-06	5.68902e-07	1.41327e-06	4.09338
AT3G26290	1.20326e-06	4.92401e-06	4.35985e-07	3.20857e-08	4.09223
AT1G75690	7.20958e-06	2.94455e-05	4.92354e-07	1.5065e-07	4.08423
AT1G04290	5.04443e-07	2.05897e-06	1.30395e-07	4.65405e-07	4.08167
AT5G26010	5.61401e-07	2.28841e-06	3.72048e-07	3.82153e-07	4.07625
AT3G05520	6.35982e-07	2.57673e-06	2.66575e-07	2.55835e-08	4.05157
AT5G63700	1.50745e-06	6.09047e-06	1.88547e-07	1.37631e-06	4.04023
AT3G59210	2.80701e-07	1.13401e-06	1.86024e-07	6.38813e-07	4.03994
AT3G26280	4.98569e-07	2.01331e-06	7.22438e-08	1.01244e-06	4.03818
AT5G62790	7.16437e-07	2.89146e-06	4.15367e-08	1.17789e-08	4.03589
AT1G76100	1.22088e-06	4.9108e-06	1.71932e-07	1.90464e-07	4.02234
AT1G18730	4.64803e-06	1.85548e-05	3.39698e-08	6.70073e-07	3.99198
AT4G30580	3.16994e-06	1.2641e-05	7.90678e-07	2.67214e-07	3.98776
AT1G23400	1.20913e-06	4.8123e-06	2.33346e-07	5.33628e-07	3.97997
AT2G46080	9.91442e-06	3.92358e-05	9.42432e-07	2.88991e-06	3.95745
AT3G28200	9.28431e-07	3.66508e-06	4.73217e-08	1.17364e-07	3.94761
AT4G08110	1.49571e-06	5.9018e-06	2.16731e-07	2.0265e-06	3.94583
AT1G29660	2.00602e-06	7.86227e-06	1.16303e-07	2.14874e-06	3.91933
AT3G26070	1.12668e-05	4.38919e-05	1.16747e-06	4.98952e-06	3.89568
AT5G44110	3.55281e-07	1.38385e-06	8.05511e-08	9.37713e-07	3.89507
AT1G47710	4.92695e-07	1.91481e-06	2.74883e-07	6.69273e-07	3.88641
AT3G15690	7.91018e-07	3.06921e-06	1.4701e-07	1.69024e-06	3.88008
AT2G24270	1.21501e-06	4.7138e-06	3.07071e-08	8.76793e-07	3.87966
AT3G06670	2.80701e-07	1.08835e-06	1.86024e-07	9.17806e-08	3.87727
AT4G12510	2.80701e-07	1.08835e-06	1.86024e-07	9.17806e-08	3.87727
AT1G52342	5.04443e-07	1.95444e-06	1.30395e-07	1.33692e-06	3.87446
AT5G16970	3.78421e-06	1.4658e-05	2.24238e-06	5.77328e-06	3.87347
AT5G59130	5.67275e-07	2.18992e-06	1.6941e-07	3.8988e-08	3.86041
AT3G12630	2.16106e-06	8.33322e-06	5.29888e-07	4.47124e-07	3.85608
AT5G23420	9.16682e-07	3.53413e-06	4.526e-07	3.09053e-07	3.85535
AT1G32230	6.35982e-07	2.45181e-06	2.66575e-07	8.13847e-07	3.85516
AT2G46820	1.84511e-06	7.10186e-06	4.99921e-07	2.50043e-06	3.84901
AT4G23895	3.18578e-06	1.22602e-05	1.13024e-06	1.41732e-06	3.84841
AT1G73470	3.17582e-06	1.22168e-05	9.93317e-07	4.43353e-06	3.84683
AT3G28715	5.84898e-07	2.24275e-06	4.38507e-07	9.29185e-07	3.83444
AT1G78920	1.14042e-06	4.36662e-06	1.3618e-07	1.44573e-07	3.82894
AT1G02816	2.82054e-06	1.07934e-05	1.07387e-06	2.82817e-06	3.8267
AT5G65687	1.12868e-06	4.30775e-06	5.41458e-07	1.7991e-07	3.81664
AT1G07470	2.92449e-07	1.11477e-06	2.19254e-07	3.53318e-07	3.81185
AT2G40400	6.20657e-06	2.3546e-05	5.50506e-07	3.12667e-06	3.79373
AT3G13410	4.98569e-07	1.88839e-06	7.22438e-08	2.24175e-07	3.78763
AT5G40160	3.55281e-07	1.34422e-06	8.05511e-08	2.70065e-07	3.78353
AT1G74840	1.06584e-06	4.02547e-06	2.41653e-07	6.27034e-07	3.77679
AT2G40316	2.11994e-07	8.0004e-07	8.88585e-08	3.15955e-07	3.77388
AT5G15930	7.28185e-07	2.7473e-06	4.46815e-07	2.15647e-07	3.77281
AT2G20790	1.34654e-06	5.06816e-06	4.27678e-07	1.71782e-07	3.76383
AT1G56580	3.34669e-06	1.25761e-05	5.14014e-07	1.27195e-06	3.75776
AT5G10960	2.98554e-06	1.12054e-05	6.36102e-07	5.56786e-07	3.75324
AT3G20470	8.47976e-07	3.17977e-06	3.55434e-07	3.95957e-07	3.74984
AT4G29680	3.55281e-07	1.33101e-06	8.05511e-08	4.75159e-08	3.74635
AT2G33370	2.72246e-06	1.0188e-05	1.57839e-07	2.10528e-06	3.74221
AT1G50900	6.45381e-06	2.40951e-05	5.76469e-07	7.85812e-07	3.73347
AT3G63250	1.4505e-06	5.40932e-06	6.9099e-07	3.10679e-07	3.72929
AT4G33360	6.30108e-07	2.34728e-06	4.69214e-07	5.76693e-08	3.72521
AT1G28060	2.79704e-06	1.04186e-05	2.63313e-07	4.6338e-07	3.72487
AT5G38140	1.12868e-06	4.19605e-06	5.41458e-07	3.85804e-07	3.71767
AT1G60000	1.08347e-06	4.02547e-06	3.66263e-07	6.27034e-07	3.71536
AT3G18490	6.4773e-07	2.40615e-06	1.38703e-07	2.66814e-07	3.71474
AT3G46210	2.11994e-07	7.8683e-07	8.88585e-08	9.34062e-08	3.71157
AT3G11630	6.0809e-06	2.25599e-05	4.91036e-08	2.95689e-06	3.70996
AT2G27530	1.43287e-07	5.30967e-07	8.30734e-09	2.6844e-07	3.70561
AT4G16500	5.73149e-07	2.11784e-06	3.32294e-08	1.40922e-07	3.69509
AT3G45650	4.281e-06	1.58015e-05	3.58697e-07	3.2896e-07	3.69108
AT4G13780	4.98569e-07	1.82952e-06	7.22438e-08	5.48658e-07	3.66955
AT5G58560	3.8353e-06	1.40645e-05	1.5373e-06	1.33815e-06	3.66711
AT3G13110	5.67275e-07	2.07821e-06	1.6941e-07	5.26726e-07	3.66349
AT3G45310	5.10317e-07	1.86915e-06	3.33034e-07	1.21631e-06	3.66273
AT3G61480	1.99427e-06	7.26526e-06	2.88975e-07	1.30444e-06	3.64306
AT5G62575	1.68011e-06	6.11086e-06	1.21005e-06	2.8347e-07	3.63717
AT2G40860	1.90973e-06	6.93014e-06	1.72911e-06	3.92706e-07	3.62886
AT1G70890	1.37592e-06	4.99006e-06	5.85517e-07	1.14483e-06	3.62672
AT5G17380	2.03539e-06	7.36979e-06	1.1295e-06	4.3292e-07	3.62082
AT2G01440	3.44477e-06	1.24716e-05	4.02015e-07	2.14347e-06	3.62043
AT5G07630	2.29847e-06	8.31398e-06	3.35556e-07	5.45007e-07	3.61718
AT1G50170	1.38179e-06	4.99609e-06	7.88156e-07	6.98483e-08	3.61566
AT3G63160	9.34714e-06	3.37533e-05	7.73022e-07	2.926e-08	3.61108
AT5G24430	2.92449e-07	1.0559e-06	2.19254e-07	6.77801e-07	3.61056
AT5G05950	1.7312e-06	6.23578e-06	5.04966e-07	1.07173e-06	3.602
AT4G16390	1.09521e-06	3.94018e-06	7.71541e-07	7.47649e-07	3.59763
AT1G66890	7.16437e-07	2.57673e-06	4.15367e-08	2.55835e-08	3.59659
AT5G23150	2.06886e-06	7.42263e-06	1.83502e-07	1.32312e-06	3.58779
AT5G56250	3.55281e-07	1.27214e-06	8.05511e-08	3.71999e-07	3.58065
AT3G13062	8.79161e-06	3.14649e-05	1.98335e-07	3.52893e-07	3.57897
AT4G24580	2.68312e-06	9.59588e-06	1.2682e-06	6.81617e-06	3.57638
AT4G00740	2.49872e-06	8.92306e-06	1.5858e-07	1.04005e-06	3.57106
AT5G04220	5.10317e-07	1.82234e-06	3.33034e-07	8.88572e-07	3.57101
AT5G48655	8.65598e-07	3.08845e-06	2.52483e-07	6.98108e-07	3.568
AT3G54900	1.59966e-06	5.70481e-06	9.01936e-07	1.34017e-06	3.56627
AT1G04850	4.29862e-07	1.528e-06	2.4922e-08	7.33845e-07	3.55463
AT2G36900	3.55281e-07	1.25893e-06	8.05511e-08	1.4945e-07	3.54347
AT1G02330	4.98569e-07	1.76348e-06	7.22438e-08	5.64088e-07	3.53708
AT4G21410	1.09521e-06	3.8681e-06	7.71541e-07	6.45715e-07	3.53182
AT5G36210	1.58204e-06	5.57989e-06	2.9402e-07	5.51909e-07	3.52703
AT3G53260	8.71473e-07	3.06203e-06	4.55122e-07	2.53009e-07	3.51363
AT5G05780	5.10317e-07	1.7899e-06	3.33034e-07	1.1899e-07	3.50742
AT5G25890	3.61155e-07	1.25893e-06	1.22088e-07	1.4945e-07	3.48584
AT2G36000	4.45366e-06	1.55204e-05	6.62805e-07	2.17393e-06	3.48486
AT1G64090	7.96892e-07	2.76051e-06	3.49649e-07	4.38196e-07	3.4641
AT1G73170	2.29847e-06	7.96077e-06	3.35556e-07	2.49191e-06	3.46351
AT1G69935	1.36417e-06	4.72098e-06	1.80239e-07	5.60437e-07	3.46071
AT2G39960	4.4161e-07	1.528e-06	4.302e-07	7.33845e-07	3.46007
AT1G60640	3.61155e-07	1.24572e-06	1.22088e-07	7.30994e-08	3.44926
AT4G13250	5.79024e-07	1.99292e-06	2.35868e-07	6.47341e-07	3.44186
AT5G26710	1.44462e-06	4.96967e-06	4.88351e-07	5.14947e-07	3.44012
AT1G64370	3.30148e-06	1.13496e-05	3.93708e-07	3.52918e-07	3.43773
AT4G19410	1.1147e-05	3.82581e-05	3.65222e-07	8.95499e-07	3.43213
AT3G01300	7.22311e-07	2.47823e-06	2.44176e-07	3.68748e-07	3.43097
AT5G37930	7.85143e-07	2.68843e-06	5.56291e-08	5.4013e-07	3.42413
AT1G28240	4.35736e-07	1.48837e-06	2.27561e-07	6.61971e-08	3.41577
AT5G19400	1.14042e-06	3.88849e-06	1.3618e-07	1.01406e-06	3.40969
AT5G44130	9.97137e-07	3.39601e-06	1.44488e-07	7.01759e-07	3.40576
AT1G26150	6.4773e-07	2.20313e-06	1.38703e-07	2.61537e-07	3.4013
AT5G19680	3.61155e-07	1.22648e-06	1.22088e-07	9.19032e-07	3.39599
AT1G67900	2.2926e-06	7.78302e-06	1.32917e-07	8.13446e-07	3.39485
AT1G54770	3.98268e-06	1.35071e-05	7.80589e-07	1.16149e-06	3.39146
AT1G43790	6.41856e-07	2.17671e-06	6.39364e-08	1.83561e-07	3.39127
AT4G24190	3.80005e-06	1.28848e-05	3.21464e-07	2.52399e-06	3.39068
AT5G14220	1.34654e-06	4.56362e-06	4.27678e-07	5.41756e-07	3.38913
AT1G13560	1.43287e-07	4.85308e-07	8.30734e-09	2.78593e-07	3.38696
AT3G14180	8.71473e-07	2.95033e-06	4.55122e-07	3.12704e-07	3.38545
AT2G18040	2.92449e-07	9.89856e-07	2.19254e-07	4.34945e-07	3.38471
AT4G10430	3.59393e-06	1.19779e-05	6.12961e-07	2.22427e-06	3.33282
AT1G64520	4.29862e-07	1.4295e-06	2.4922e-08	3.9068e-07	3.3255
AT5G26740	1.64487e-06	5.46818e-06	5.78504e-09	1.38046e-08	3.32439
AT1G56590	2.92449e-07	9.70616e-07	2.19254e-07	5.57186e-07	3.31892
AT4G14740	9.04934e-07	3.00317e-06	8.57877e-07	5.77493e-07	3.31866
AT4G02150	4.98569e-07	1.64574e-06	7.22438e-08	8.48783e-08	3.30093
AT1G66270	3.06012e-06	1.0099e-05	5.30628e-07	4.29261e-06	3.3002
AT4G35440	9.56092e-06	3.14985e-05	1.66695e-06	1.52944e-06	3.2945
AT2G41940	2.92858e-06	9.62575e-06	1.33658e-07	1.58465e-06	3.28683
AT4G35230	4.35736e-07	1.4295e-06	2.27561e-07	3.9068e-07	3.28066
AT5G45428	3.88051e-06	1.27202e-05	6.29576e-07	1.06808e-06	3.27798
AT3G56150	2.37305e-06	7.73736e-06	4.4103e-07	1.36048e-06	3.26051
AT4G38680	2.46347e-06	8.01849e-06	1.37441e-06	4.84487e-07	3.25495
AT5G50410	2.86575e-07	9.30987e-07	1.66147e-08	1.10462e-07	3.24867
AT2G44190	5.73149e-07	1.86197e-06	3.32294e-08	2.20924e-07	3.24867
AT4G35430	9.7042e-06	3.14985e-05	1.67526e-06	1.52944e-06	3.24586
AT1G56220	3.10124e-06	1.00522e-05	8.87844e-07	2.18773e-06	3.24135
AT2G24290	1.77641e-06	5.75047e-06	4.02756e-07	7.9314e-07	3.23713
AT1G35470	4.98569e-07	1.61329e-06	7.22438e-08	8.5446e-07	3.23584
AT2G21440	1.35829e-06	4.39304e-06	2.23997e-08	3.00525e-07	3.23424
AT5G16370	2.00602e-06	6.47125e-06	1.16303e-07	2.262e-07	3.22591
AT4G02770	8.35588e-06	2.67451e-05	4.25896e-07	1.73858e-06	3.20075
AT3G06510	2.72246e-06	8.70079e-06	1.57839e-07	4.80435e-07	3.19593
AT2G14750	9.34305e-07	2.98278e-06	1.55317e-07	1.08229e-06	3.19251
AT5G35210	7.22311e-07	2.29559e-06	2.44176e-07	1.81938e-06	3.17812
AT5G01470	1.29546e-06	4.0987e-06	2.77405e-07	1.92294e-06	3.16389
AT5G64100	2.20039e-06	6.93732e-06	5.80472e-07	1.04452e-06	3.15276
AT5G63710	1.28959e-06	4.05907e-06	7.47661e-08	1.25529e-06	3.14757
AT2G45910	4.80894e-06	1.50339e-05	5.82254e-07	7.56577e-07	3.12624
AT1G28140	2.19452e-06	6.82561e-06	7.83111e-07	4.7881e-07	3.1103
AT2G42240	3.47414e-06	1.07994e-05	1.41521e-06	1.61349e-06	3.10851
AT1G23290	1.7077e-06	5.30479e-06	3.0559e-07	1.18219e-06	3.10639
AT1G55805	4.98569e-07	1.54121e-06	7.22438e-08	9.56394e-07	3.09127
AT5G62460	2.86575e-07	8.85328e-07	1.66147e-08	4.36571e-07	3.08934
AT1G69410	2.2926e-06	7.08032e-06	1.32917e-07	1.81125e-06	3.08834
AT1G16170	7.28185e-07	2.24878e-06	4.46815e-07	2.85495e-07	3.0882
AT5G65000	7.79269e-07	2.40615e-06	2.58268e-07	2.66814e-07	3.0877
AT5G46490	4.96397e-06	1.52898e-05	9.9584e-07	3.94732e-07	3.08015
AT1G53870	3.6961e-06	1.1382e-05	7.97204e-07	4.16664e-07	3.07947
AT5G10560	1.00301e-06	3.08127e-06	5.81514e-08	7.39122e-07	3.07202
AT5G57930	5.78258e-06	1.76839e-05	3.72789e-07	1.76782e-06	3.05813
AT1G53890	3.6961e-06	1.12968e-05	7.97204e-07	5.37279e-07	3.0564
AT4G39710	5.07789e-06	1.55e-05	9.04778e-09	5.14147e-07	3.05245
AT4G39330	1.48396e-06	4.52514e-06	6.22009e-07	2.52602e-06	3.04937
AT3G62650	3.86288e-06	1.17628e-05	2.16593e-08	7.33445e-07	3.04509
AT5G44650	1.65327e-05	5.02239e-05	5.30793e-06	1.10059e-06	3.03785
AT5G08650	2.11994e-07	6.42674e-07	8.88585e-08	2.97274e-07	3.03157
AT5G45190	1.15217e-06	3.48244e-06	2.69098e-07	2.07077e-06	3.0225
AT4G24930	8.42102e-07	2.54428e-06	5.58073e-07	7.43998e-07	3.02134
AT5G15254	5.04443e-07	1.51479e-06	1.30395e-07	5.11296e-07	3.0029
AT5G03850	1.88623e-06	5.62555e-06	9.18551e-07	4.87666e-09	2.98243
AT1G55210	8.59724e-07	2.56352e-06	4.9844e-08	2.48133e-07	2.98179
AT4G31470	7.79269e-07	2.31483e-06	2.58268e-07	8.27251e-07	2.97052
AT2G44735	7.96892e-07	2.36652e-06	3.49649e-07	9.34462e-07	2.96969
AT5G39340	8.47976e-07	2.51786e-06	3.55434e-07	2.989e-07	2.96926
AT5G03545	4.92695e-07	1.46195e-06	2.74883e-07	3.78901e-07	2.96726
AT5G23090	1.57029e-06	4.65608e-06	1.11258e-07	2.0996e-06	2.96512
AT1G55910	4.21817e-06	1.2504e-05	5.88918e-08	1.37388e-06	2.96432
AT4G18590	6.4773e-07	1.91481e-06	1.38703e-07	6.69273e-07	2.95619
AT4G15955	1.27784e-06	3.75037e-06	3.30512e-07	3.25111e-09	2.93493
AT2G24330	1.28959e-06	3.78282e-06	7.47661e-08	7.66331e-07	2.93336
AT3G13070	7.135e-06	2.09021e-05	5.97828e-07	6.12404e-07	2.92952
AT4G28790	4.92695e-07	1.44271e-06	2.74883e-07	6.1323e-07	2.92821
AT3G42630	3.74309e-06	1.09039e-05	8.23908e-07	7.41973e-07	2.91308
AT4G19003	1.43875e-06	4.19002e-06	2.85712e-07	8.28877e-07	2.91227
AT2G30620	1.85099e-06	5.3829e-06	2.97282e-07	1.3442e-07	2.90812
AT2G27800	7.44098e-06	2.1618e-05	2.55554e-06	2.23485e-06	2.90527
AT3G63080	3.61155e-07	1.04872e-06	1.22088e-07	7.59428e-07	2.9038
AT5G51820	7.85143e-07	2.2752e-06	5.56291e-08	1.59603e-07	2.89782
AT2G32320	2.33781e-06	6.77277e-06	7.74804e-07	4.11387e-07	2.89706
AT2G46220	9.16682e-07	2.63559e-06	4.526e-07	3.50067e-07	2.87514
AT3G03640	1.64487e-06	4.72701e-06	5.78504e-09	6.54243e-07	2.8738
AT5G24670	9.97137e-07	2.86504e-06	1.44488e-07	4.3332e-07	2.87326
AT1G29770	5.73149e-07	1.64574e-06	3.32294e-08	8.48783e-08	2.8714
AT5G39680	8.65598e-07	2.48426e-06	2.52483e-07	1.58343e-06	2.86999
AT3G19030	4.45775e-06	1.27564e-05	1.66339e-06	6.22e-06	2.86163
AT2G22780	4.35736e-07	1.24572e-06	2.27561e-07	7.30994e-08	2.85888
AT1G06460	7.9043e-06	2.25286e-05	1.26746e-06	4.64605e-07	2.85017
AT2G43535	9.28431e-07	2.64277e-06	4.73217e-08	1.08716e-06	2.8465
AT4G00690	1.20326e-06	3.42243e-06	4.35985e-07	2.56661e-07	2.8443
AT1G04550	3.6703e-07	1.04269e-06	3.24727e-07	4.55252e-07	2.8409
AT2G28100	8.81102e-06	2.50212e-05	2.93842e-06	2.97032e-06	2.83976
AT2G27360	1.22675e-06	3.46205e-06	3.74571e-07	4.10987e-07	2.82213
AT5G51545	2.89512e-06	8.1638e-06	1.17934e-06	1.96356e-06	2.81985
AT2G03140	5.62345e-06	1.58472e-05	1.53982e-06	2.18073e-07	2.81805
AT5G13190	4.8682e-07	1.36346e-06	4.77522e-07	7.22066e-07	2.80074
AT1G55330	2.71071e-06	7.52715e-06	2.47438e-07	4.51601e-07	2.77682
AT1G65040	8.42102e-07	2.33407e-06	5.58073e-07	1.6488e-07	2.77172
AT2G30930	9.91263e-07	2.7473e-06	3.47126e-07	2.15647e-07	2.77152
AT1G68300	2.3613e-06	6.53127e-06	3.57517e-08	2.10123e-06	2.76596
AT4G16765	1.63899e-06	4.53117e-06	2.08424e-07	1.31134e-06	2.7646
AT1G71480	5.15247e-06	1.42014e-05	9.64254e-08	3.02951e-07	2.75624
AT1G34110	3.03841e-06	8.3404e-06	1.18765e-06	9.90105e-07	2.74499
AT1G70290	9.40179e-07	2.57673e-06	3.57956e-07	2.55835e-08	2.74068
AT3G44050	3.55281e-07	9.70616e-07	8.05511e-08	5.57186e-07	2.73196
AT4G13040	1.37004e-06	3.73113e-06	3.82878e-07	9.95382e-07	2.72337
AT5G58575	7.10563e-07	1.93405e-06	1.61102e-07	3.22858e-07	2.72186
AT1G56500	1.0413e-05	2.82527e-05	1.01468e-06	8.12646e-07	2.71322
AT2G39450	2.85987e-06	7.7566e-06	3.64921e-08	3.68348e-07	2.71222
AT2G32100	2.20627e-06	5.97876e-06	3.77834e-07	1.94202e-06	2.7099
AT5G65360	4.10425e-06	1.10877e-05	9.45995e-07	1.20575e-06	2.70152
AT5G37590	1.01476e-06	2.74127e-06	4.63429e-07	1.43033e-06	2.7014
AT3G01060	1.43287e-07	3.8681e-07	8.30734e-09	6.45715e-08	2.69954
AT2G28720	1.20326e-06	3.24582e-06	4.35985e-07	7.16789e-07	2.69753
AT2G45280	8.71473e-07	2.34728e-06	4.55122e-07	5.76693e-08	2.69347
AT3G28950	1.21501e-06	3.27224e-06	3.07071e-08	1.16189e-06	2.69319
AT1G67170	5.04443e-07	1.35743e-06	1.30395e-07	4.92614e-07	2.69094
AT3G42950	4.24166e-06	1.14013e-05	7.51664e-07	1.4088e-06	2.68793
AT4G03240	5.17009e-06	1.3835e-05	7.04342e-07	1.4214e-06	2.67597
AT1G62820	9.34305e-07	2.49144e-06	1.55317e-07	1.46199e-07	2.66662
AT1G16700	1.0541e-06	2.80617e-06	6.46931e-07	1.08836e-07	2.66216
AT1G77760	1.88623e-06	5.0093e-06	9.18551e-07	1.52701e-07	2.65571
AT4G30390	9.91263e-07	2.62956e-06	3.47126e-07	8.64614e-07	2.65274
AT2G17350	5.67275e-07	1.50158e-06	1.6941e-07	2.88746e-07	2.64701
AT2G32710	8.59724e-07	2.2752e-06	4.9844e-08	1.59603e-07	2.64643
AT2G46810	7.91018e-07	2.09142e-06	1.4701e-07	3.04176e-07	2.64396
AT3G29250	1.3348e-06	3.5281e-06	8.32955e-07	1.52373e-06	2.64318
AT3G48200	7.135e-06	1.88107e-05	5.97828e-07	3.08228e-07	2.6364
AT4G03440	9.34305e-07	2.45899e-06	1.55317e-07	6.23383e-07	2.63189
AT5G59150	7.10563e-07	1.86915e-06	1.61102e-07	1.21631e-06	2.63053
AT2G35040	2.31609e-06	6.08444e-06	9.43473e-07	1.61629e-07	2.62703
AT2G22480	4.92695e-07	1.29138e-06	2.74883e-07	6.20132e-07	2.62105
AT4G28880	9.18801e-06	2.40374e-05	1.13959e-06	2.19058e-06	2.61617
AT2G28110	1.0191e-05	2.66285e-05	1.19774e-06	5.03946e-06	2.61293
AT4G35090	1.74517e-05	4.55871e-05	3.00984e-10	1.99114e-06	2.61219
AT1G35830	5.67275e-07	1.47516e-06	1.6941e-07	1.56352e-07	2.60044
AT4G21710	5.67275e-07	1.47516e-06	1.6941e-07	1.56352e-07	2.60044
AT5G20520	4.02967e-06	1.04511e-05	8.40522e-07	3.06202e-07	2.59353
AT3G20120	2.01777e-06	5.22553e-06	5.21581e-07	1.53101e-07	2.58975
AT4G37910	4.35736e-07	1.12798e-06	2.27561e-07	5.75867e-07	2.58868
AT3G15450	1.10038e-05	2.8427e-05	3.73529e-07	5.46462e-06	2.58339
AT2G32240	2.13756e-06	5.51384e-06	2.80668e-07	5.60837e-07	2.5795
AT3G05890	5.3803e-06	1.38746e-05	1.91335e-06	2.08905e-06	2.57878
AT3G28450	7.28185e-07	1.86915e-06	4.46815e-07	1.21631e-06	2.56687
AT3G11910	7.16437e-07	1.83555e-06	4.15367e-08	6.66022e-07	2.56206
AT5G15260	8.65598e-07	2.2103e-06	2.52483e-07	1.69877e-06	2.5535
AT2G01250	2.15518e-06	5.50063e-06	3.27249e-07	7.83386e-07	2.55228
AT3G18940	1.06584e-06	2.70164e-06	2.41653e-07	7.6268e-07	2.53475
AT1G80780	4.281e-06	1.08451e-05	3.58697e-07	1.06646e-06	2.5333
AT5G37260	2.12581e-06	5.36969e-06	6.85946e-07	3.56969e-07	2.52594
AT5G56360	5.79024e-07	1.46195e-06	2.35868e-07	3.78901e-07	2.52486
AT1G15980	1.85099e-06	4.66211e-06	2.97282e-07	8.8492e-07	2.51872
AT5G46730	9.38826e-06	2.36038e-05	6.4545e-07	1.50275e-07	2.51418
AT5G16680	9.54739e-06	2.39377e-05	1.26716e-06	8.04493e-07	2.50726
AT5G45820	1.63312e-06	4.09152e-06	4.11063e-07	4.85712e-07	2.50534
AT1G63970	4.29862e-07	1.07514e-06	2.4922e-08	3.1433e-07	2.50114
AT3G58050	5.73149e-07	1.4295e-06	3.32294e-08	3.9068e-07	2.49412
AT4G19350	5.73149e-07	1.4295e-06	3.32294e-08	3.9068e-07	2.49412
AT5G20570	2.86575e-07	7.14752e-07	1.66147e-08	1.9534e-07	2.49412
AT2G27730	0.000281449	0.000701296	5.08993e-06	6.86674e-05	2.49174
AT3G18535	2.03948e-06	5.08137e-06	1.1967e-06	5.0767e-08	2.4915
AT4G19600	6.59479e-07	1.63971e-06	5.4398e-07	1.29956e-06	2.48637
AT2G31670	1.65074e-06	4.08434e-06	1.96854e-07	9.51517e-07	2.47424
AT5G13240	5.67275e-07	1.40309e-06	1.6941e-07	5.44182e-08	2.47338
AT1G55310	1.28371e-06	3.17374e-06	1.27873e-07	8.18723e-07	2.47232
AT5G65050	2.06298e-06	5.09458e-06	3.86141e-07	2.73316e-07	2.46952
AT5G38880	1.50158e-06	3.70471e-06	1.40924e-08	5.50284e-07	2.46721
AT3G49180	1.1698e-06	2.88428e-06	8.77014e-07	1.42545e-06	2.46563
AT1G29820	6.41856e-07	1.57969e-06	6.39364e-08	1.02787e-06	2.46113
AT4G03500	2.86575e-07	7.01543e-07	1.66147e-08	2.72091e-08	2.44803
AT5G53890	1.81165e-06	4.40625e-06	8.13078e-07	5.23075e-07	2.43217
AT1G01490	1.78815e-06	4.34738e-06	2.5223e-09	8.47558e-07	2.43121
AT2G22010	9.46053e-07	2.28841e-06	5.60595e-07	3.82153e-07	2.41891
AT3G61820	5.10317e-07	1.23251e-06	3.33034e-07	2.95649e-07	2.41518
AT5G20950	3.61155e-07	8.72118e-07	1.22088e-07	2.14021e-07	2.4148
AT4G04020	9.10808e-07	2.19595e-06	6.55239e-07	1.17569e-06	2.41099
AT2G20860	7.79269e-07	1.87518e-06	2.58268e-07	1.62555e-09	2.40634
AT1G55000	9.22557e-07	2.21633e-06	2.49961e-07	4.84087e-07	2.40238
AT4G11320	7.40982e-06	1.77884e-05	9.86491e-07	8.96299e-07	2.40065
AT3G16140	1.67077e-05	4.00767e-05	1.4744e-06	6.52543e-06	2.3987
AT3G48170	3.54285e-06	8.48341e-06	1.31804e-06	1.86567e-06	2.39452
AT1G24160	1.49571e-06	3.57979e-06	2.16731e-07	2.37979e-07	2.39338
AT4G25440	6.98814e-07	1.67216e-06	5.6638e-07	5.29977e-07	2.39285
AT1G06240	3.45065e-06	8.25626e-06	6.04654e-07	3.5214e-06	2.39267
AT3G23760	6.41856e-07	1.53403e-06	6.39364e-08	4.80835e-07	2.38999
AT4G17870	2.65963e-06	6.32106e-06	4.57644e-07	1.19235e-06	2.37667
AT1G24300	4.89936e-06	1.16187e-05	1.23319e-06	9.37313e-07	2.37147
AT5G40930	7.96892e-07	1.88839e-06	3.49649e-07	2.24175e-07	2.3697
AT5G38030	4.29862e-07	1.01627e-06	2.4922e-08	1.01534e-08	2.36419
AT5G09850	3.22103e-06	7.61244e-06	8.55957e-08	5.72216e-07	2.36336
AT1G22020	2.64788e-06	6.24898e-06	5.23663e-08	1.29428e-06	2.36
AT2G22330	7.85143e-07	1.84876e-06	5.56291e-08	4.43473e-07	2.35468
AT5G46160	5.04443e-07	1.18685e-06	1.30395e-07	2.51384e-07	2.35279
AT3G29200	3.62739e-06	8.51816e-06	7.00038e-07	2.66857e-06	2.34829
AT3G26932	9.22557e-07	2.1635e-06	2.49961e-07	4.06111e-07	2.34511
AT1G74880	1.6686e-05	3.904e-05	3.19268e-06	4.8555e-06	2.33969
AT1G74500	1.28371e-06	3.00317e-06	1.27873e-07	5.77493e-07	2.33944
AT2G05310	4.5852e-06	1.07262e-05	2.65835e-07	9.36487e-07	2.3393
AT5G58110	1.07172e-06	2.50465e-06	3.90144e-08	7.63505e-08	2.33704
AT2G17650	9.40179e-07	2.18992e-06	3.57956e-07	3.8988e-08	2.32925
AT4G21860	2.41239e-06	5.59913e-06	6.69331e-07	4.40222e-07	2.32099
AT5G54970	5.84898e-07	1.35743e-06	4.38507e-07	4.92614e-07	2.32079
AT4G17790	1.40938e-06	3.26621e-06	7.27482e-07	2.37657e-06	2.31748
AT1G09230	1.35829e-06	3.14732e-06	2.23997e-08	3.73625e-07	2.31712
AT4G14570	7.10563e-07	1.64574e-06	1.61102e-07	8.48783e-08	2.31611
AT5G53050	1.86274e-06	4.30775e-06	1.07995e-07	1.7991e-07	2.31259
AT1G23720	1.05997e-06	2.44578e-06	4.44292e-07	4.00834e-07	2.3074
AT4G37320	7.22311e-07	1.66498e-06	2.44176e-07	9.07253e-07	2.30507
AT5G59780	2.21214e-06	5.06213e-06	1.75195e-07	1.0429e-06	2.28834
AT3G25760	8.71473e-07	1.99292e-06	4.55122e-07	6.47341e-07	2.28684
AT3G49160	8.0864e-07	1.84273e-06	7.54927e-07	7.71207e-07	2.27881
AT3G13520	2.44763e-06	5.56668e-06	5.46503e-07	3.2936e-07	2.27431
AT3G23750	1.28959e-06	2.93109e-06	7.47661e-08	6.79427e-07	2.27289
AT5G26990	7.85143e-07	1.78387e-06	5.56291e-08	1.09569e-06	2.27203
AT4G17170	1.08347e-06	2.45899e-06	3.66263e-07	6.23383e-07	2.26956
AT1G17880	1.12921e-05	2.55846e-05	2.17192e-06	1.93229e-06	2.26571
AT4G02890	1.51632e-05	3.43311e-05	2.45881e-06	1.8657e-06	2.26411
AT5G40730	3.09536e-06	6.99619e-06	6.85205e-07	7.2004e-07	2.26021
AT3G54050	1.45637e-06	3.29148e-06	8.93629e-07	1.69757e-07	2.26006
AT5G63810	1.90795e-06	4.30172e-06	7.99726e-07	1.39459e-06	2.25464
AT4G05320	1.36417e-06	3.07524e-06	1.80239e-07	4.75559e-07	2.2543
AT5G23310	1.35242e-06	3.04279e-06	2.25039e-07	1.24514e-06	2.24989
AT1G29780	1.15805e-06	2.60315e-06	4.71737e-07	4.19515e-07	2.24787
AT5G54250	7.85143e-07	1.76348e-06	5.56291e-08	5.64088e-07	2.24606
AT1G80560	1.91969e-06	4.30775e-06	3.94448e-07	1.7991e-07	2.24398
AT5G05660	1.25025e-06	2.80014e-06	1.18513e-06	1.10584e-06	2.23966
AT1G11870	9.97137e-07	2.22954e-06	1.44488e-07	7.06636e-07	2.23595
AT5G44680	1.34654e-06	3.0092e-06	4.27678e-07	6.37188e-07	2.23475
AT1G68530	1.56441e-06	3.48847e-06	3.13897e-07	8.56086e-07	2.22989
AT2G41140	4.82656e-06	1.07322e-05	1.19017e-06	2.15117e-06	2.22357
AT4G19530	1.05504e-05	2.342e-05	1.20901e-06	3.13504e-07	2.21982
AT2G35500	1.94906e-06	4.32096e-06	6.18746e-07	4.02459e-07	2.21694
AT4G04885	3.55281e-07	7.8683e-07	8.05511e-08	9.34062e-08	2.21467
AT1G10410	5.04443e-07	1.11477e-06	1.30395e-07	3.53318e-07	2.20991
AT3G14410	9.54917e-06	2.10848e-05	1.26167e-06	2.80053e-06	2.20802
AT3G53710	1.20913e-06	2.66201e-06	2.33346e-07	9.50317e-08	2.20159
AT1G73177	1.43287e-07	3.14732e-07	8.30734e-09	3.73625e-08	2.19651
AT3G09320	1.84511e-06	4.05189e-06	4.99921e-07	1.81936e-07	2.19601
AT3G06050	2.06886e-06	4.54323e-06	1.83502e-07	1.11802e-06	2.19601
AT2G11890	3.02666e-06	6.64183e-06	7.82371e-07	1.50301e-08	2.19444
AT5G48590	8.5385e-07	1.86915e-06	1.52795e-07	1.21631e-06	2.18909
AT4G02860	2.96382e-06	6.47728e-06	1.08218e-06	1.44088e-06	2.18545
AT1G18000	2.65963e-06	5.80331e-06	4.57644e-07	1.68334e-06	2.182
AT1G01070	3.61155e-07	7.8683e-07	1.22088e-07	9.34062e-08	2.17865
AT5G35840	7.16437e-07	1.56045e-06	4.15367e-08	3.57369e-08	2.17807
AT1G28960	6.60884e-06	1.43396e-05	9.90054e-07	7.07861e-07	2.16975
AT3G57610	8.59724e-07	1.86197e-06	4.9844e-08	2.20924e-07	2.16578
AT5G63180	4.29862e-07	9.30987e-07	2.4922e-08	1.10462e-07	2.16578
AT3G45190	2.92449e-07	6.29464e-07	2.19254e-07	7.47249e-08	2.15239
AT4G15093	2.92449e-07	6.29464e-07	2.19254e-07	7.47249e-08	2.15239
AT2G28670	1.58204e-06	3.39716e-06	2.9402e-07	1.95015e-06	2.14733
AT3G27080	1.42113e-06	3.04882e-06	3.22204e-07	3.04602e-08	2.14536
AT2G43750	4.3732e-06	9.27139e-06	3.54693e-07	8.79644e-07	2.12005
AT5G63600	2.96792e-06	6.28746e-06	1.24402e-06	6.8998e-07	2.11848
AT1G05890	1.00301e-06	2.11784e-06	5.81514e-08	1.40922e-07	2.11148
AT2G24500	2.01777e-06	4.25491e-06	5.21581e-07	7.10287e-07	2.10872
AT3G51420	1.34654e-06	2.83862e-06	4.27678e-07	8.78418e-07	2.10808
AT3G59520	2.02365e-06	4.26209e-06	7.2422e-07	7.26943e-07	2.10615
AT1G73060	2.4811e-06	5.20629e-06	7.66497e-07	8.3903e-07	2.09838
AT5G06130	1.99427e-06	4.1636e-06	2.88975e-07	3.83778e-07	2.08777
AT1G14345	1.07759e-06	2.24878e-06	1.63625e-07	2.85495e-07	2.08686
AT3G24030	2.96763e-05	6.1906e-05	2.01297e-07	1.23211e-05	2.08604
AT5G23870	8.5385e-07	1.77669e-06	1.52795e-07	3.41539e-07	2.08079
AT2G17990	1.79403e-06	3.73113e-06	2.05161e-07	9.95382e-07	2.07975
AT1G47200	3.90809e-06	8.12417e-06	8.86062e-07	1.29591e-06	2.07881
AT5G09310	2.80879e-06	5.83576e-06	6.6859e-07	9.13755e-07	2.07768
AT4G01800	8.24783e-06	1.71253e-05	7.81631e-07	1.06075e-06	2.07634
AT2G35130	1.78363e-05	3.68874e-05	9.32945e-07	1.80335e-07	2.0681
AT4G03120	5.04443e-07	1.04269e-06	1.30395e-07	4.55252e-07	2.06702
AT4G02720	1.43875e-06	2.96354e-06	2.85712e-07	9.01551e-08	2.0598
AT1G13910	1.34654e-06	2.76051e-06	4.27678e-07	4.38196e-07	2.05007
AT2G34310	5.05618e-06	1.03609e-05	1.70923e-06	3.43977e-06	2.04916
AT5G15710	1.57616e-06	3.22543e-06	9.13808e-08	9.4299e-07	2.04638
AT4G16310	1.77641e-06	3.63263e-06	4.02756e-07	6.52218e-07	2.04493
AT1G05970	6.59479e-07	1.34422e-06	5.4398e-07	2.70065e-07	2.0383
AT1G55810	1.78228e-06	3.61942e-06	2.00117e-07	4.29668e-07	2.03078
AT5G66400	2.20039e-06	4.46512e-06	5.80472e-07	1.98591e-07	2.02924
AT5G48960	7.04688e-07	1.4295e-06	3.63741e-07	3.9068e-07	2.02856
AT2G02360	4.84827e-06	9.8216e-06	5.28106e-07	3.80927e-07	2.02579
AT2G42250	5.52537e-06	1.11538e-05	6.23791e-07	2.3185e-06	2.01864
AT2G37450	1.22088e-06	2.45899e-06	1.71932e-07	6.23383e-07	2.01411
AT4G22505	2.22977e-06	4.47833e-06	4.32722e-07	4.21141e-07	2.00843
AT2G35830	1.76854e-05	3.54519e-05	1.80683e-06	1.00434e-06	2.00459
AT3G06980	3.3919e-06	6.78598e-06	1.42174e-06	1.88838e-07	2.00064
AT2G47790	4.83243e-06	9.6605e-06	1.39281e-06	6.11889e-06	1.9991
AT5G37070	4.29862e-07	8.58909e-07	2.4922e-08	8.52784e-09	1.9981
AT2G33770	1.42113e-06	2.83862e-06	3.22204e-07	8.78418e-07	1.99745
AT4G20070	9.46053e-07	1.88839e-06	5.60595e-07	2.24175e-07	1.99607
AT3G57750	1.37004e-06	2.73409e-06	3.82878e-07	6.90229e-09	1.99563
AT4G34260	1.40938e-06	2.8122e-06	7.27482e-07	1.32352e-06	1.99535
AT4G22610	1.50158e-06	2.99599e-06	1.40924e-08	8.59737e-07	1.99522
AT4G28010	4.35558e-06	8.6804e-06	2.53223e-07	1.17934e-06	1.99294
AT2G02700	4.18114e-07	8.32489e-07	3.80356e-07	4.53626e-07	1.99106
AT3G62790	9.79515e-07	1.94726e-06	7.52404e-07	1.00308e-07	1.98799
AT2G14710	2.26323e-06	4.49757e-06	8.80277e-07	5.70991e-07	1.98724
AT1G01990	3.49585e-06	6.94335e-06	3.03067e-07	1.70157e-07	1.98617
AT1G55370	9.97137e-07	1.97971e-06	1.44488e-07	8.6989e-07	1.98539
AT3G21465	7.96892e-07	1.57969e-06	3.49649e-07	1.02787e-06	1.98232
AT1G68780	1.21501e-06	2.40615e-06	3.07071e-08	2.66814e-07	1.98036
AT4G27910	3.61155e-07	7.14752e-07	1.22088e-07	1.9534e-07	1.97907
AT1G67830	7.20958e-06	1.42675e-05	4.92354e-07	8.09795e-07	1.97896
AT1G80190	5.73149e-07	1.13401e-06	3.32294e-08	6.38813e-07	1.97856
AT3G23820	7.79269e-07	1.54121e-06	2.58268e-07	9.56394e-07	1.97777
AT1G34020	1.88036e-06	3.71792e-06	7.15912e-07	7.72833e-07	1.97724
AT2G45930	1.20931e-05	2.38872e-05	1.95373e-07	3.60913e-06	1.97528
AT2G29940	7.10563e-07	1.40309e-06	1.61102e-07	5.44182e-08	1.97461
AT5G28770	3.55281e-07	7.01543e-07	8.05511e-08	2.72091e-08	1.97461
AT2G17770	1.20326e-06	2.3737e-06	4.35985e-07	5.02768e-07	1.97273
AT3G26420	7.91018e-07	1.56045e-06	1.4701e-07	3.57369e-08	1.97271
AT2G26500	2.74008e-06	5.40214e-06	7.65756e-07	1.12655e-06	1.97152
AT2G05755	1.44462e-06	2.8458e-06	4.88351e-07	5.58811e-07	1.96993
AT1G61010	9.85746e-06	1.94137e-05	4.39988e-07	6.78601e-07	1.96945
AT4G37130	1.18563e-06	2.33407e-06	1.0439e-06	1.6488e-07	1.96863
AT1G45688	9.46053e-07	1.86197e-06	5.60595e-07	2.20924e-07	1.96815
AT2G41160	4.13771e-06	8.14341e-06	3.67004e-07	3.03776e-07	1.96809
AT2G27590	2.18208e-05	4.29394e-05	2.68119e-06	7.88288e-07	1.96782
AT5G37130	4.29862e-07	8.45699e-07	2.4922e-08	2.31077e-07	1.96737
AT5G13940	0.000111481	0.000219322	1.15208e-05	9.46253e-06	1.96734
AT4G10600	7.04688e-07	1.38385e-06	3.63741e-07	9.37713e-07	1.96377
AT5G24740	4.23988e-07	8.32489e-07	1.77717e-07	4.53626e-07	1.96347
AT5G17450	9.28431e-07	1.82234e-06	4.73217e-08	8.88572e-07	1.96282
AT3G01600	1.28959e-06	2.53107e-06	7.47661e-08	5.21449e-07	1.9627
AT2G36870	1.7312e-06	3.39716e-06	5.04966e-07	1.95015e-06	1.96232
AT1G30480	5.04443e-07	9.89856e-07	1.30395e-07	4.34945e-07	1.96227
AT2G25190	7.22311e-07	1.41629e-06	2.44176e-07	1.68131e-07	1.96078
AT5G06580	1.14042e-06	2.23557e-06	1.3618e-07	5.08045e-07	1.9603
AT4G24920	1.85686e-06	3.63866e-06	9.46435e-08	5.62463e-07	1.95958
AT3G14270	2.25395e-05	4.4167e-05	2.1323e-06	4.35923e-06	1.95954
AT4G36840	3.83188e-05	7.49907e-05	6.10578e-07	8.11326e-06	1.95702
AT1G17410	7.91018e-07	1.54724e-06	1.4701e-07	2.58286e-07	1.95601
AT4G04200	2.00602e-06	3.92094e-06	1.16303e-07	2.44482e-07	1.95459
AT1G09470	9.86333e-06	1.92756e-05	2.37349e-07	1.68941e-06	1.95427
AT3G59360	1.45701e-05	2.84436e-05	1.75507e-06	2.71366e-06	1.95219
AT1G12140	3.77656e-06	7.36979e-06	4.89092e-07	4.3292e-07	1.95146
AT5G41070	2.92449e-07	5.70596e-07	2.19254e-07	3.99208e-07	1.9511
AT1G67040	4.14946e-06	8.09402e-06	3.8274e-08	7.36931e-06	1.95062
AT5G53150	7.96892e-07	1.55442e-06	3.49649e-07	1.17894e-06	1.95061
AT1G77490	4.21229e-06	8.21549e-06	2.61531e-07	2.01842e-07	1.95036
AT3G08850	3.62739e-06	7.07429e-06	7.00038e-07	5.96574e-07	1.95024
AT3G05640	2.00015e-06	3.90055e-06	8.63362e-08	1.4153e-06	1.95013
AT5G42220	2.11994e-07	4.1323e-07	8.88585e-08	3.80527e-07	1.94925
AT4G01090	2.11994e-07	4.1323e-07	8.88585e-08	3.80527e-07	1.94925
AT5G54200	2.11994e-07	4.1323e-07	8.88585e-08	3.80527e-07	1.94925
AT2G30320	3.98855e-06	7.76981e-06	5.7795e-07	5.90897e-07	1.94803
AT5G58580	2.20627e-06	4.29454e-06	3.77834e-07	4.26392e-08	1.94652
AT5G36230	4.18114e-07	8.1325e-07	3.80356e-07	5.38505e-07	1.94504
AT4G13980	5.73149e-07	1.11477e-06	3.32294e-08	3.53318e-07	1.94499
AT2G43235	1.53095e-06	2.97675e-06	9.99102e-07	1.32394e-07	1.94438
AT1G30320	7.79269e-07	1.51479e-06	2.58268e-07	5.11296e-07	1.94386
AT5G01250	3.61155e-07	7.01543e-07	1.22088e-07	2.72091e-08	1.94249
AT4G16850	4.35736e-07	8.45699e-07	2.27561e-07	2.31077e-07	1.94085
AT1G77122	1.72315e-05	3.34423e-05	4.74155e-06	6.5266e-06	1.94076
AT5G65100	9.22557e-07	1.7899e-06	2.49961e-07	1.1899e-07	1.94015
AT1G32415	3.55281e-07	6.88333e-07	8.05511e-08	2.49758e-07	1.93743
AT5G23780	3.55281e-07	6.88333e-07	8.05511e-08	2.49758e-07	1.93743
AT1G02380	4.29862e-07	8.32489e-07	2.4922e-08	4.53626e-07	1.93664
AT1G01820	1.93732e-06	3.75037e-06	2.13469e-07	3.25111e-09	1.93586
AT3G55750	3.50173e-06	6.7788e-06	1.00429e-07	1.62607e-06	1.93584
AT4G23950	1.22675e-06	2.3737e-06	3.74571e-07	5.02768e-07	1.93494
AT5G17570	1.90795e-06	3.6915e-06	7.99726e-07	3.27734e-07	1.9348
AT4G16770	1.37592e-06	2.66201e-06	5.85517e-07	9.50317e-08	1.93472
AT3G23790	7.79269e-07	1.50761e-06	2.58268e-07	9.25934e-07	1.93465
AT5G56080	5.34506e-06	1.03405e-05	3.12918e-06	1.77999e-06	1.93459
AT5G10400	1.427e-06	2.76051e-06	1.19566e-07	4.38196e-07	1.93449
AT1G13690	2.36917e-05	4.58021e-05	1.8632e-06	4.94885e-06	1.93326
AT3G10050	4.23988e-07	8.1928e-07	1.77717e-07	6.76176e-07	1.93232
AT4G34430	1.15805e-06	2.23557e-06	4.71737e-07	5.08045e-07	1.93047
AT3G01280	4.15985e-05	8.02676e-05	1.50141e-06	4.44616e-06	1.92958
AT1G66940	1.71357e-06	3.30469e-06	1.02951e-07	3.92306e-07	1.92854
AT5G64010	2.98554e-06	5.7565e-06	6.36102e-07	4.21541e-07	1.92813
AT3G23840	9.79515e-07	1.88839e-06	7.52404e-07	2.24175e-07	1.92789
AT5G62320	1.07172e-06	2.06615e-06	3.90144e-08	1.90263e-06	1.92788
AT3G54440	8.19497e-06	1.57943e-05	1.04212e-06	1.10827e-06	1.92732
AT1G60940	1.50745e-06	2.90467e-06	1.88547e-07	2.34328e-07	1.92687
AT2G39415	1.04822e-06	2.01934e-06	8.4957e-07	2.02242e-07	1.92644
AT1G33400	1.35829e-06	2.61635e-06	2.23997e-08	6.42064e-07	1.92621
AT5G43240	6.53604e-07	1.25893e-06	3.41341e-07	1.4945e-07	1.92613
AT1G18420	1.3459e-05	2.59235e-05	2.90445e-06	2.88906e-06	1.9261
AT5G61990	2.80879e-06	5.40932e-06	6.6859e-07	3.10679e-07	1.92585
AT2G35410	5.44492e-06	1.04835e-05	3.15679e-07	1.07578e-06	1.92537
AT1G61870	7.96892e-07	1.53403e-06	3.49649e-07	4.80835e-07	1.92502
AT5G51170	2.37893e-06	4.57683e-06	6.43668e-07	7.64305e-07	1.9239
AT1G27600	9.85158e-06	1.89417e-05	6.42627e-07	7.34645e-07	1.9227
AT3G57010	4.29862e-07	8.26459e-07	2.4922e-08	7.61054e-07	1.92262
AT2G27980	1.36258e-05	2.61816e-05	3.72331e-06	2.7766e-06	1.92147
AT3G08840	1.47392e-05	2.83176e-05	2.28109e-06	7.26517e-07	1.92124
AT2G01130	5.58821e-06	1.07273e-05	3.23986e-07	1.71542e-06	1.91963
AT1G15380	4.23988e-07	8.1325e-07	1.77717e-07	5.38505e-07	1.9181
AT5G11440	2.72833e-06	5.23271e-06	3.60478e-07	1.28413e-06	1.91791
AT4G16830	9.85389e-07	1.88839e-06	5.49765e-07	2.24175e-07	1.91639
AT3G11600	5.61401e-07	1.07514e-06	3.72048e-07	3.1433e-07	1.91511
AT1G05950	1.00301e-06	1.92084e-06	5.81514e-08	5.45407e-07	1.91508
AT1G05810	1.81165e-06	3.46808e-06	8.13078e-07	8.03693e-07	1.91432
AT4G02940	4.18114e-07	8.0004e-07	3.80356e-07	3.15955e-07	1.91345
AT1G02305	1.22675e-06	2.34728e-06	3.74571e-07	5.76693e-08	1.91341
AT1G73580	7.16437e-07	1.37064e-06	4.15367e-08	7.15164e-07	1.91313
AT2G46890	7.16437e-07	1.37064e-06	4.15367e-08	7.15164e-07	1.91313
AT4G17220	7.86906e-06	1.50543e-05	5.16259e-08	9.03201e-07	1.9131
AT1G67455	4.8682e-07	9.30987e-07	4.77522e-07	1.10462e-07	1.91238
AT3G61080	1.35829e-06	2.59597e-06	2.23997e-08	1.01771e-06	1.9112
AT5G59540	3.34848e-06	6.39917e-06	2.01482e-06	1.24266e-07	1.91107
AT3G22320	1.00889e-06	1.92802e-06	2.6079e-07	8.91823e-07	1.91104
AT1G80330	3.92572e-06	7.50188e-06	2.78145e-07	2.65841e-06	1.91096
AT5G27390	2.4811e-06	4.74022e-06	7.66497e-07	4.31694e-07	1.91054
AT5G17310	4.35736e-07	8.32489e-07	2.27561e-07	4.53626e-07	1.91054
AT1G04030	6.25836e-05	0.000119543	2.44055e-06	8.00372e-06	1.91013
AT1G56660	8.47976e-07	1.61932e-06	3.55434e-07	3.6022e-07	1.90963
AT1G08990	3.56456e-06	6.79919e-06	4.00233e-07	3.37113e-08	1.90744
AT5G59910	3.63327e-06	6.93014e-06	4.97399e-07	3.92706e-07	1.90741
AT5G42360	2.92449e-07	5.57386e-07	2.19254e-07	1.76659e-07	1.90593
AT5G20500	1.58656e-05	3.02384e-05	2.03248e-06	1.27192e-06	1.90591
AT3G06110	1.57616e-06	3.00317e-06	9.13808e-08	5.77493e-07	1.90537
AT1G02960	1.35242e-06	2.57673e-06	2.25039e-07	2.55835e-08	1.90527
AT5G52370	1.60553e-06	3.056e-06	1.10458e-06	1.46769e-06	1.90342
AT5G60020	5.79024e-07	1.10156e-06	2.35868e-07	1.30769e-07	1.90245
AT5G54855	3.36432e-06	6.39917e-06	9.39031e-08	1.24266e-07	1.90207
AT3G55920	2.64788e-06	5.03572e-06	5.23663e-08	5.978e-07	1.90179
AT5G07640	9.34305e-07	1.77669e-06	1.55317e-07	3.41539e-07	1.90161
AT3G50400	7.96892e-07	1.51479e-06	3.49649e-07	5.11296e-07	1.90088
AT2G25300	3.55281e-07	6.75123e-07	8.05511e-08	4.72308e-07	1.90025
AT5G43740	3.40953e-06	6.47843e-06	8.13818e-07	1.21103e-06	1.9001
AT1G22200	9.92029e-06	1.88457e-05	7.39793e-07	1.02482e-05	1.89972
AT4G17270	1.33492e-05	2.53552e-05	1.58314e-06	2.01555e-06	1.89938
AT2G05590	2.86575e-07	5.44177e-07	1.66147e-08	4.58903e-08	1.8989
AT4G36050	2.17868e-07	4.1323e-07	1.1378e-07	3.80527e-07	1.8967
AT4G03030	1.07172e-06	2.03255e-06	3.90144e-08	2.03068e-08	1.89653
AT3G11040	1.73707e-06	3.29148e-06	7.07605e-07	1.69757e-07	1.89484
AT3G44200	1.5192e-06	2.87825e-06	5.93824e-07	2.1077e-07	1.89458
AT2G24040	9.97137e-07	1.88839e-06	1.44488e-07	2.24175e-07	1.89381
AT1G27000	4.98569e-07	9.44197e-07	7.22438e-08	1.12087e-07	1.89381
AT1G65720	4.98569e-07	9.44197e-07	7.22438e-08	1.12087e-07	1.89381
AT4G21630	9.78377e-05	0.000185236	7.18955e-06	1.59085e-05	1.8933
AT4G13195	1.427e-06	2.70164e-06	1.19566e-07	7.6268e-07	1.89323
AT5G48120	4.29862e-07	8.1325e-07	2.4922e-08	5.38505e-07	1.89189
AT2G21240	2.80701e-07	5.30967e-07	1.86024e-07	2.6844e-07	1.89158
AT3G03750	2.80701e-07	5.30967e-07	1.86024e-07	2.6844e-07	1.89158
AT5G20410	1.65074e-06	3.1209e-06	1.96854e-07	7.14738e-08	1.89061
AT1G09570	1.63858e-05	3.09664e-05	2.41954e-07	8.54035e-07	1.88982
AT5G47900	4.92695e-07	9.30987e-07	2.74883e-07	1.10462e-07	1.88958
AT5G17690	1.93732e-06	3.65905e-06	2.13469e-07	1.09732e-06	1.88872
AT5G16360	5.86303e-06	1.10673e-05	6.46769e-08	4.54026e-07	1.88764
AT1G56060	3.30442e-05	6.23615e-05	4.95027e-06	4.19883e-06	1.88721
AT3G49780	4.98569e-06	9.40837e-06	7.22438e-07	7.61454e-07	1.88708
AT1G32270	2.11994e-07	4.0002e-07	8.88585e-08	1.57978e-07	1.88694
AT4G20910	2.11994e-07	4.0002e-07	8.88585e-08	1.57978e-07	1.88694
AT5G06290	4.06313e-06	7.66528e-06	4.72477e-07	1.46241e-06	1.88655
AT3G13275	2.51047e-06	4.73419e-06	2.46698e-07	7.82986e-07	1.88578
AT3G55090	6.98814e-07	1.3178e-06	5.6638e-07	1.75033e-07	1.88576
AT4G21534	5.55475e-06	1.04715e-05	1.63699e-06	1.35358e-06	1.88514
AT2G30700	5.67275e-07	1.06911e-06	1.6941e-07	9.0035e-07	1.88465
AT2G41680	7.09566e-06	1.33701e-05	5.12533e-07	2.80259e-06	1.88426
AT3G49940	2.09823e-06	3.95339e-06	8.29693e-07	5.251e-07	1.88416
AT3G56830	2.49872e-06	4.70777e-06	1.5858e-07	3.37888e-07	1.88408
AT3G11940	0.000187614	0.000353398	7.12733e-06	3.56951e-06	1.88365
AT4G10370	8.59724e-07	1.61932e-06	4.9844e-08	3.6022e-07	1.88353
AT5G64700	1.00301e-06	1.88839e-06	5.81514e-08	2.24175e-07	1.88272
AT3G19184	8.5385e-07	1.60611e-06	1.52795e-07	5.82769e-07	1.88102
AT3G01185	5.04553e-05	9.48628e-05	3.85176e-06	1.99901e-05	1.88013
AT2G38410	2.50459e-06	4.70777e-06	4.4059e-08	3.37888e-07	1.87966
AT2G40020	3.65676e-06	6.87127e-06	3.13157e-07	6.82227e-08	1.87906
AT1G61900	3.49407e-07	6.55884e-07	2.8319e-07	5.19823e-07	1.87713
AT1G08900	1.06584e-06	2.0001e-06	2.41653e-07	7.89889e-07	1.87654
AT5G25780	1.57616e-06	2.95751e-06	9.13808e-08	1.12453e-06	1.8764
AT1G02620	1.30721e-06	2.45181e-06	6.82683e-07	8.13847e-07	1.87561
AT3G10340	2.47693e-05	4.64279e-05	1.69958e-06	1.64437e-06	1.87441
AT5G44370	7.10563e-07	1.33101e-06	1.61102e-07	4.75159e-08	1.87317
AT1G01380	5.9394e-06	1.11202e-05	2.56963e-06	4.36171e-07	1.87227
AT1G56045	1.93103e-05	3.61391e-05	2.43449e-06	1.89733e-06	1.87149
AT5G01920	8.65598e-07	1.61932e-06	2.52483e-07	3.6022e-07	1.87075
AT2G31870	3.01491e-06	5.63876e-06	3.77093e-07	2.27426e-07	1.87029
AT5G20290	7.04688e-07	1.3178e-06	3.63741e-07	1.75033e-07	1.87004
AT5G46390	2.08648e-06	3.9017e-06	4.24415e-07	1.23661e-06	1.86999
AT4G34530	7.41748e-06	1.38675e-05	1.74498e-06	6.51818e-07	1.86956
AT4G01210	6.39097e-06	1.19455e-05	8.76274e-07	1.45469e-06	1.86912
AT2G41310	1.40309e-05	2.62178e-05	6.97502e-06	4.51148e-06	1.86857
AT3G16030	1.41525e-06	2.64277e-06	5.24843e-07	1.08716e-06	1.86735
AT5G03940	1.27196e-06	2.3737e-06	5.33151e-07	5.02768e-07	1.86617
AT3G23990	2.10819e-06	3.93415e-06	1.29386e-06	4.67031e-07	1.86613
AT2G23980	1.48983e-06	2.77975e-06	4.1937e-07	5.53935e-07	1.86582
AT1G53120	2.07473e-06	3.86925e-06	1.9137e-08	2.00619e-06	1.86494
AT1G16540	3.44477e-06	6.41841e-06	4.02015e-07	1.1164e-06	1.86323
AT2G27570	2.94367e-05	5.48415e-05	1.4032e-06	5.18446e-06	1.86303
AT1G66840	6.30108e-07	1.17364e-06	4.69214e-07	2.88346e-08	1.8626
AT1G30740	5.97108e-06	1.11213e-05	1.2722e-06	3.08808e-06	1.86253
AT3G16660	2.28238e-05	4.24877e-05	2.73934e-06	2.39202e-06	1.86155
AT1G63120	4.29862e-07	8.0004e-07	2.4922e-08	3.15955e-07	1.86116
AT4G34840	4.29862e-07	8.0004e-07	2.4922e-08	3.15955e-07	1.86116
AT1G07705	8.59724e-07	1.60008e-06	4.9844e-08	6.31911e-07	1.86116
AT1G02440	2.92449e-07	5.44177e-07	2.19254e-07	4.58903e-08	1.86076
AT2G47890	2.61263e-06	4.85796e-06	1.16347e-06	1.08066e-06	1.85941
AT2G43980	0.000252849	0.000470058	1.28387e-05	8.51157e-06	1.85904
AT1G79630	7.16437e-07	1.33101e-06	4.15367e-08	4.75159e-08	1.85781
AT2G37280	9.28431e-07	1.72385e-06	4.73217e-08	1.23174e-06	1.85673
AT1G67325	2.33781e-06	4.3402e-06	7.74804e-07	5.89672e-07	1.85653
AT5G14660	2.2926e-06	4.25606e-06	1.32917e-07	1.94162e-06	1.85644
AT5G56880	3.75893e-06	6.97695e-06	1.09701e-06	1.71217e-06	1.8561
AT3G13030	1.62137e-06	3.0092e-06	8.16341e-07	6.37188e-07	1.85596
AT2G30985	1.94319e-06	3.60621e-06	4.16108e-07	2.07119e-07	1.85582
AT3G05760	4.23988e-07	7.8683e-07	1.77717e-07	9.34062e-08	1.85579
AT4G32210	4.23988e-07	7.8683e-07	1.77717e-07	9.34062e-08	1.85579
AT2G44480	4.23988e-07	7.8683e-07	1.77717e-07	9.34062e-08	1.85579
AT2G39420	6.57947e-06	1.22025e-05	2.31402e-08	1.55907e-06	1.85463
AT2G16000	2.86575e-07	5.30967e-07	1.66147e-08	2.6844e-07	1.8528
AT1G77020	6.4773e-07	1.20006e-06	1.38703e-07	4.73933e-07	1.85272
AT5G51400	5.38209e-06	9.97063e-06	6.15484e-07	4.45139e-06	1.85256
AT5G65660	1.00889e-06	1.868e-06	2.6079e-07	1.4356e-06	1.85155
AT3G15730	7.04688e-07	1.30459e-06	3.63741e-07	3.97583e-07	1.8513
AT5G60510	4.33208e-06	8.01964e-06	1.06378e-06	2.16742e-06	1.85122
AT3G26780	2.21802e-06	4.10473e-06	2.74443e-08	7.08261e-07	1.85063
AT2G43400	1.14413e-05	2.11712e-05	2.38286e-06	2.80092e-08	1.85042
AT5G26770	5.10317e-07	9.44197e-07	3.33034e-07	1.12087e-07	1.85022
AT2G23290	8.83221e-07	1.63253e-06	8.604e-07	1.37671e-07	1.84838
AT1G48530	1.36417e-06	2.51786e-06	1.80239e-07	2.989e-07	1.84571
AT3G48030	3.67848e-06	6.78598e-06	1.40512e-06	1.88838e-07	1.84478
AT1G64490	7.22311e-07	1.33101e-06	2.44176e-07	4.75159e-08	1.84271
AT5G10946	1.71945e-06	3.16053e-06	9.96881e-08	5.96174e-07	1.83811
AT2G47220	4.22404e-06	7.76378e-06	1.43747e-07	1.80558e-06	1.838
AT5G51380	5.5195e-06	1.01412e-05	4.21152e-07	4.21015e-06	1.83734
AT2G30590	1.00301e-06	1.84273e-06	5.81514e-08	7.71207e-07	1.8372
AT1G43886	1.27784e-06	2.34728e-06	3.30512e-07	5.76693e-08	1.83692
AT1G75800	6.53604e-07	1.20006e-06	3.41341e-07	4.73933e-07	1.83606
AT1G50640	2.17868e-07	4.0002e-07	1.1378e-07	1.57978e-07	1.83606
AT5G62360	2.17868e-07	4.0002e-07	1.1378e-07	1.57978e-07	1.83606
AT3G26085	4.60691e-06	8.45814e-06	1.45244e-06	3.41139e-07	1.83597
AT1G55960	4.92695e-07	9.04568e-07	2.74883e-07	5.5556e-07	1.83596
AT4G24275	1.21501e-06	2.22954e-06	3.07071e-08	7.06636e-07	1.83501
AT1G50180	5.61401e-07	1.02948e-06	3.72048e-07	2.32703e-07	1.83378
AT3G11080	1.06584e-06	1.95444e-06	2.41653e-07	1.33692e-06	1.8337
AT4G02920	5.39384e-06	9.8865e-06	1.02076e-06	1.92009e-06	1.83292
AT2G23590	7.04688e-07	1.29138e-06	3.63741e-07	6.20132e-07	1.83255
AT2G25930	3.29561e-06	6.03878e-06	1.91069e-07	3.85404e-07	1.83237
AT5G58740	4.20054e-06	7.69658e-06	6.66809e-07	1.95908e-06	1.83228
AT4G33520	6.77384e-06	1.23995e-05	7.19915e-07	2.2454e-06	1.83049
AT4G17600	4.29862e-07	7.8683e-07	2.4922e-08	9.34062e-08	1.83043
AT4G04890	4.29862e-07	7.8683e-07	2.4922e-08	9.34062e-08	1.83043
AT1G26660	4.22991e-06	7.73018e-06	3.46386e-07	7.67506e-08	1.8275
AT3G54880	1.84511e-06	3.37074e-06	4.99921e-07	1.50505e-06	1.82685
AT3G05570	1.4505e-06	2.6488e-06	6.9099e-07	1.27518e-07	1.82614
AT3G62370	2.20627e-06	4.02662e-06	3.77834e-07	2.02488e-06	1.82508
AT5G42510	1.41525e-06	2.58276e-06	5.24843e-07	1.24026e-06	1.82495
AT1G60790	4.23988e-07	7.73621e-07	1.77717e-07	1.29143e-07	1.82463
AT2G47110	2.11994e-07	3.8681e-07	8.88585e-08	6.45715e-08	1.82463
AT4G15260	2.11994e-07	3.8681e-07	8.88585e-08	6.45715e-08	1.82463
AT2G25420	5.10317e-07	9.30987e-07	3.33034e-07	1.10462e-07	1.82433
AT2G45430	2.55568e-06	4.66211e-06	6.61024e-07	8.8492e-07	1.82422
AT3G62290	3.12883e-06	5.69763e-06	6.27794e-07	9.70574e-08	1.82101
AT4G10360	2.61851e-06	4.76664e-06	9.60828e-07	1.34045e-08	1.82037
AT1G21100	1.73707e-06	3.16053e-06	7.07605e-07	5.96174e-07	1.81946
AT4G37900	5.73149e-07	1.04269e-06	3.32294e-08	4.55252e-07	1.81924
AT1G11950	5.73149e-07	1.04269e-06	3.32294e-08	4.55252e-07	1.81924
AT1G61250	1.22675e-06	2.22954e-06	3.74571e-07	7.06636e-07	1.81743
AT5G49760	3.61155e-07	6.55884e-07	1.22088e-07	5.19823e-07	1.81607
AT5G11480	3.61155e-07	6.55884e-07	1.22088e-07	5.19823e-07	1.81607
AT2G21320	0.000279094	0.000506763	9.51091e-06	1.088e-05	1.81574
AT4G34860	2.92449e-07	5.30967e-07	2.19254e-07	2.6844e-07	1.81559
AT4G26550	5.67275e-07	1.02948e-06	1.6941e-07	2.32703e-07	1.81479
AT2G27370	2.02365e-06	3.67226e-06	7.2422e-07	1.31987e-06	1.81467
AT5G64580	1.06584e-06	1.93405e-06	2.41653e-07	3.22858e-07	1.81457
AT5G12340	4.98569e-07	9.04568e-07	7.22438e-08	5.5556e-07	1.81433
AT5G02560	2.44763e-06	4.4387e-06	5.46503e-07	2.46507e-07	1.81347
AT1G58200	2.22389e-06	4.03265e-06	2.30083e-07	8.10195e-07	1.81333
AT1G33470	4.20642e-06	7.6245e-06	4.6417e-07	1.85714e-06	1.81259
AT5G10745	1.26609e-06	2.29444e-06	7.3579e-07	8.32528e-07	1.81223
AT5G50361	8.5385e-07	1.54724e-06	1.52795e-07	2.58286e-07	1.81208
AT4G28480	4.4161e-07	8.0004e-07	4.302e-07	3.15955e-07	1.81164
AT3G05930	1.18929e-05	2.15448e-05	6.89509e-07	3.1513e-07	1.81158
AT4G23910	1.65074e-06	2.98996e-06	1.96854e-07	3.54943e-07	1.81128
AT1G16710	1.00301e-06	1.81631e-06	5.81514e-08	3.26109e-07	1.81086
AT4G23440	2.44176e-06	4.41946e-06	3.43864e-07	7.45624e-07	1.80995
AT5G14130	8.83125e-05	0.000159812	6.45426e-07	2.69925e-05	1.80961
AT3G62820	1.08347e-06	1.96047e-06	3.66263e-07	1.22241e-07	1.80944
AT5G16210	2.42414e-06	4.38586e-06	2.64053e-07	1.1367e-06	1.80925
AT3G11773	3.55281e-07	6.42674e-07	8.05511e-08	2.97274e-07	1.80892
AT2G18300	3.55281e-07	6.42674e-07	8.05511e-08	2.97274e-07	1.80892
AT2G19910	1.63899e-06	2.96354e-06	2.08424e-07	9.01551e-08	1.80814
AT5G23600	1.07759e-06	1.94726e-06	1.63625e-07	1.00308e-07	1.80705
AT1G69220	1.70183e-06	3.07524e-06	5.08229e-07	4.75559e-07	1.80703
AT3G51550	1.00889e-06	1.82234e-06	2.6079e-07	8.88572e-07	1.80629
AT3G15630	7.22311e-07	1.30459e-06	2.44176e-07	3.97583e-07	1.80613
AT2G17510	6.97222e-05	0.000125864	2.01929e-06	9.19607e-06	1.80522
AT5G43700	1.77053e-06	3.19298e-06	6.05394e-07	1.73408e-07	1.8034
AT3G47780	1.06584e-06	1.92084e-06	2.41653e-07	5.45407e-07	1.80218
AT5G65410	4.29862e-07	7.73621e-07	2.4922e-08	1.29143e-07	1.7997
AT2G27610	0.000123357	0.00022195	4.21851e-06	7.67524e-06	1.79925
AT1G73885	3.15743e-05	5.67695e-05	1.12253e-06	6.07628e-06	1.79797
AT2G35840	4.08075e-06	7.33619e-06	1.3544e-07	1.44941e-06	1.79775
AT2G21740	1.00301e-06	1.80311e-06	5.81514e-08	1.0356e-07	1.79769
AT5G48730	2.70662e-06	4.86514e-06	2.07876e-06	3.56569e-07	1.7975
AT5G23710	1.427e-06	2.56352e-06	1.19566e-07	2.48133e-07	1.79644
AT4G34630	7.34059e-07	1.3178e-06	6.49454e-07	1.75033e-07	1.79522
AT1G15130	4.29275e-06	7.70376e-06	4.65813e-08	5.21849e-07	1.7946
AT5G11580	6.35982e-07	1.14119e-06	2.66575e-07	7.98416e-07	1.79438
AT4G09950	1.48396e-06	2.66201e-06	6.22009e-07	9.50317e-08	1.79386
AT2G35035	1.22088e-06	2.18992e-06	1.71932e-07	3.8988e-08	1.79372
AT1G12760	8.59724e-07	1.54121e-06	4.9844e-08	9.56394e-07	1.79268
AT4G03220	1.11705e-05	2.00251e-05	4.45334e-07	3.04016e-06	1.79267
AT3G05490	5.67275e-07	1.01627e-06	1.6941e-07	1.01534e-08	1.7915
AT5G13475	7.91018e-07	1.41629e-06	1.4701e-07	1.68131e-07	1.79047
AT4G13615	4.00364e-05	7.16714e-05	3.03972e-06	3.09421e-06	1.79015
AT5G02120	1.32118e-05	2.36506e-05	1.77747e-06	2.25515e-06	1.79011
AT4G25790	8.05755e-06	1.44116e-05	8.47788e-07	6.05927e-07	1.78859
AT4G36710	6.08678e-06	1.08835e-05	2.51743e-07	9.17806e-07	1.78806
AT3G09410	8.65598e-07	1.54724e-06	2.52483e-07	2.58286e-07	1.78748
AT5G48520	6.41856e-07	1.14722e-06	6.39364e-08	4.16264e-07	1.78735
AT3G11780	3.6703e-07	6.55884e-07	3.24727e-07	5.19823e-07	1.787
AT1G43900	3.28386e-06	5.86217e-06	2.14209e-07	1.35885e-06	1.78515
AT1G76520	3.82764e-06	6.83164e-06	1.19417e-06	7.35871e-07	1.78482
AT5G03830	7.79269e-07	1.38988e-06	2.58268e-07	2.76967e-07	1.78356
AT2G23950	6.4773e-07	1.1544e-06	1.38703e-07	1.02097e-06	1.78223
AT4G35980	4.43016e-06	7.89472e-06	1.4775e-07	1.37916e-06	1.78204
AT1G61180	6.923e-06	1.23369e-05	5.08969e-07	9.08838e-06	1.78201
AT5G65730	2.05123e-06	3.65187e-06	7.91419e-07	3.39913e-07	1.78033
AT4G02090	3.61155e-07	6.42674e-07	1.22088e-07	2.97274e-07	1.77949
AT3G52360	2.2926e-06	4.07831e-06	1.32917e-07	2.63163e-07	1.7789
AT2G39435	1.04189e-05	1.85319e-05	8.12037e-07	6.84056e-06	1.77869
AT1G77030	9.40179e-07	1.67216e-06	3.57956e-07	5.29977e-07	1.77855
AT4G29810	5.79024e-07	1.02948e-06	2.35868e-07	2.32703e-07	1.77797
AT2G32510	6.41856e-07	1.14119e-06	6.39364e-08	7.98416e-07	1.77796
AT4G40010	1.28371e-06	2.28123e-06	1.27873e-07	1.05508e-06	1.77706
AT1G19600	2.07473e-06	3.68432e-06	1.9137e-08	1.1095e-06	1.77581
AT5G67245	9.34305e-07	1.65895e-06	1.55317e-07	3.07428e-07	1.7756
AT5G58620	6.53604e-07	1.16043e-06	3.41341e-07	1.93715e-07	1.77543
AT1G78800	6.53604e-07	1.16043e-06	3.41341e-07	1.93715e-07	1.77543
AT3G21560	2.17868e-07	3.8681e-07	1.1378e-07	6.45715e-08	1.77543
AT4G10050	2.17868e-07	3.8681e-07	1.1378e-07	6.45715e-08	1.77543
AT2G16870	2.17868e-07	3.8681e-07	1.1378e-07	6.45715e-08	1.77543
AT4G29030	2.17868e-07	3.8681e-07	1.1378e-07	6.45715e-08	1.77543
AT3G06150	5.73149e-07	1.01627e-06	3.32294e-08	1.01534e-08	1.77314
AT5G40710	5.73149e-07	1.01627e-06	3.32294e-08	1.01534e-08	1.77314
AT1G13590	1.28371e-06	2.2752e-06	1.27873e-07	1.59603e-07	1.77236
AT1G14040	1.22088e-06	2.1635e-06	1.71932e-07	4.06111e-07	1.77208
AT2G39000	5.41146e-06	9.57894e-06	1.62868e-06	5.20224e-07	1.77012
AT2G33060	4.92695e-07	8.72118e-07	2.74883e-07	2.14021e-07	1.7701
AT2G38270	1.71945e-06	3.04164e-06	9.96881e-08	1.40677e-06	1.76897
AT2G40800	4.29862e-07	7.60411e-07	2.4922e-08	3.51692e-07	1.76897
AT3G47610	4.29862e-07	7.60411e-07	2.4922e-08	3.51692e-07	1.76897
AT5G64770	7.04688e-07	1.24572e-06	3.63741e-07	7.30994e-08	1.76776
AT3G12360	6.53604e-07	1.1544e-06	3.41341e-07	1.02097e-06	1.76621
AT5G47310	2.64788e-06	4.67532e-06	5.23663e-08	1.10747e-06	1.76569
AT2G25760	4.99156e-06	8.8125e-06	5.19799e-07	1.04615e-06	1.76548
AT4G20940	1.34067e-06	2.36652e-06	6.30317e-07	9.34462e-07	1.76518
AT3G09863	2.11994e-07	3.73601e-07	8.88585e-08	2.87121e-07	1.76232
AT5G50610	2.11994e-07	3.73601e-07	8.88585e-08	2.87121e-07	1.76232
AT1G67550	2.11994e-07	3.73601e-07	8.88585e-08	2.87121e-07	1.76232
AT2G22670	2.11994e-07	3.73601e-07	8.88585e-08	2.87121e-07	1.76232
AT2G32000	6.4773e-07	1.14119e-06	1.38703e-07	7.98416e-07	1.76183
AT1G20875	1.58204e-06	2.78693e-06	2.9402e-07	8.83295e-07	1.76161
AT5G11380	9.34305e-07	1.64574e-06	1.55317e-07	8.48783e-08	1.76146
AT1G03590	7.22311e-07	1.27214e-06	2.44176e-07	3.71999e-07	1.76121
AT5G56610	1.24438e-06	2.18992e-06	9.82488e-07	3.8988e-08	1.75985
AT1G77180	5.22118e-06	9.1861e-06	7.40439e-10	7.59028e-07	1.75939
AT1G18170	2.83638e-06	4.99006e-06	8.47048e-07	1.14483e-06	1.75931
AT3G25830	6.9465e-06	1.22145e-05	3.01587e-07	8.7029e-07	1.75837
AT5G15250	4.281e-06	7.52715e-06	3.58697e-07	4.51601e-07	1.75827
AT5G22360	7.16437e-07	1.25893e-06	4.15367e-08	1.4945e-07	1.75721
AT3G05935	1.18241e-05	2.07712e-05	7.86675e-07	1.85987e-07	1.75667
AT3G53460	1.41525e-06	2.48426e-06	5.24843e-07	1.58343e-06	1.75535
AT5G01410	9.22557e-07	1.61932e-06	2.49961e-07	3.6022e-07	1.75525
AT4G16563	6.53604e-07	1.14722e-06	3.41341e-07	4.16264e-07	1.75522
AT3G43740	5.79024e-07	1.01627e-06	2.35868e-07	1.01534e-08	1.75515
AT3G18090	3.08949e-06	5.42253e-06	4.82566e-07	5.33228e-07	1.75515
AT4G39140	1.27784e-06	2.24275e-06	3.30512e-07	9.29185e-07	1.75512
AT1G14890	2.69896e-06	4.73419e-06	6.52716e-07	7.82986e-07	1.75408
AT3G17630	1.21501e-06	2.13105e-06	3.07071e-08	3.63471e-07	1.75394
AT2G34585	1.92557e-06	3.37677e-06	1.91809e-07	2.90372e-07	1.75365
AT2G02180	7.85143e-07	1.37667e-06	5.56291e-08	4.99517e-07	1.75339
AT1G02360	1.2385e-06	2.17068e-06	7.79849e-07	1.03112e-06	1.75266
AT1G75440	4.31037e-06	7.55357e-06	6.54498e-07	8.96699e-07	1.75242
AT1G30680	4.4161e-07	7.73621e-07	4.302e-07	1.29143e-07	1.75182
AT3G20898	4.4161e-07	7.73621e-07	4.302e-07	1.29143e-07	1.75182
AT2G40930	3.6703e-07	6.42674e-07	3.24727e-07	2.97274e-07	1.75101
AT4G28640	5.96699e-06	1.04269e-05	1.05399e-06	4.55252e-06	1.74744
AT3G61415	4.12596e-06	7.20524e-06	7.72282e-07	1.02299e-06	1.74632
AT5G22820	2.20627e-06	3.84886e-06	3.77834e-07	3.46416e-07	1.74451
AT4G09350	2.87162e-06	5.0093e-06	3.68786e-07	1.52701e-07	1.74441
AT2G35720	3.61155e-07	6.29464e-07	1.22088e-07	7.47249e-08	1.74292
AT5G14120	8.56378e-06	1.49234e-05	1.81144e-06	1.32962e-06	1.74261
AT5G08290	1.89791e-05	3.30721e-05	4.05826e-06	1.71625e-06	1.74256
AT3G46780	4.18114e-07	7.27962e-07	3.80356e-07	4.17889e-07	1.74106
AT3G26300	1.26134e-05	2.19592e-05	1.59515e-06	2.71731e-06	1.74094
AT3G49390	7.91018e-07	1.37667e-06	1.4701e-07	4.99517e-07	1.74037
AT5G36250	7.91018e-07	1.37667e-06	1.4701e-07	4.99517e-07	1.74037
AT1G06630	4.44191e-06	7.73018e-06	2.57528e-07	7.67506e-08	1.74028
AT5G61910	2.05711e-06	3.57979e-06	5.8878e-07	2.37979e-07	1.74021
AT4G38400	1.36417e-06	2.3737e-06	1.80239e-07	5.02768e-07	1.74004
AT1G11280	1.22088e-06	2.12387e-06	1.71932e-07	1.07376e-06	1.73962
AT4G17810	2.84225e-06	4.94325e-06	6.44409e-07	9.60045e-07	1.7392
AT1G19740	3.35257e-06	5.82858e-06	3.11375e-07	5.23475e-07	1.73854
AT5G49730	5.84898e-07	1.01627e-06	4.38507e-07	1.01534e-08	1.73753
AT4G23270	3.97271e-06	6.89654e-06	1.34297e-06	2.27503e-06	1.73598
AT5G42000	3.55281e-07	6.16255e-07	8.05511e-08	1.47824e-07	1.73455
AT5G08020	7.9043e-06	1.37101e-05	1.26746e-06	6.33136e-07	1.73451
AT3G10670	1.65662e-06	2.87222e-06	3.99493e-07	1.00391e-06	1.73379
AT3G16250	0.00210923	0.00365502	7.87984e-05	0.000225178	1.73287
AT2G42390	7.91018e-07	1.37064e-06	1.4701e-07	7.15164e-07	1.73275
AT1G72740	3.00903e-06	5.21232e-06	1.74454e-07	3.7565e-07	1.73222
AT2G29680	1.07172e-06	1.85594e-06	3.90144e-08	9.93757e-07	1.73175
AT1G33480	8.59724e-07	1.48837e-06	4.9844e-08	6.61971e-08	1.73122
AT3G60290	2.80701e-07	4.85308e-07	1.86024e-07	2.78593e-07	1.72892
AT5G41480	2.11994e-06	3.66508e-06	8.88585e-07	1.17364e-07	1.72886
AT2G40410	5.32922e-06	9.21252e-06	1.20827e-06	1.20413e-06	1.72868
AT4G39403	4.16121e-06	7.19318e-06	4.43552e-07	1.40637e-06	1.72863
AT2G34920	3.43302e-06	5.93425e-06	3.26274e-09	1.25692e-06	1.72858
AT5G11100	1.4505e-06	2.50465e-06	6.9099e-07	7.63505e-08	1.72675
AT5G48540	6.56363e-06	1.13304e-05	1.89778e-06	1.34505e-06	1.72623
AT4G35730	3.49407e-07	6.03045e-07	2.8319e-07	3.70374e-07	1.72591
AT5G28440	1.7077e-06	2.9443e-06	3.0559e-07	9.01976e-07	1.72413
AT5G48490	1.49571e-06	2.57673e-06	2.16731e-07	2.55835e-08	1.72275
AT2G40370	9.97137e-07	1.71782e-06	1.44488e-07	1.70557e-08	1.72275
AT5G61350	4.98569e-07	8.58909e-07	7.22438e-08	8.52784e-09	1.72275
AT2G22475	4.4161e-07	7.60411e-07	4.302e-07	3.51692e-07	1.7219
AT1G72070	1.42113e-06	2.44578e-06	3.22204e-07	4.00834e-07	1.72102
AT3G04630	1.06896e-05	1.83785e-05	1.12549e-06	1.41709e-05	1.71929
AT2G24690	2.34956e-06	4.03868e-06	3.69526e-07	4.04485e-07	1.71891
AT4G32340	1.83484e-05	3.15381e-05	3.79481e-06	2.19708e-06	1.71884
AT2G32090	2.91096e-06	5.00212e-06	7.41575e-07	1.28453e-06	1.71838
AT3G26310	3.42357e-05	5.88262e-05	4.10901e-06	1.23786e-06	1.71827
AT3G52090	1.37004e-06	2.35331e-06	3.82878e-07	1.15701e-06	1.71769
AT3G21055	2.31891e-05	3.98245e-05	5.35234e-07	3.54918e-07	1.71738
AT5G39790	4.92695e-07	8.45699e-07	2.74883e-07	2.31077e-07	1.71648
AT1G19010	4.92695e-07	8.45699e-07	2.74883e-07	2.31077e-07	1.71648
AT3G55720	6.41856e-07	1.10156e-06	6.39364e-08	1.30769e-07	1.71621
AT5G37430	1.44462e-06	2.47823e-06	4.88351e-07	3.68748e-07	1.71549
AT5G57220	3.6703e-07	6.29464e-07	3.24727e-07	7.47249e-08	1.71502
AT1G01680	2.17868e-07	3.73601e-07	1.1378e-07	2.87121e-07	1.7148
AT1G65430	2.17868e-07	3.73601e-07	1.1378e-07	2.87121e-07	1.7148
AT2G29170	5.92178e-06	1.01495e-05	1.96171e-06	1.21015e-07	1.71394
AT3G25010	1.77641e-06	3.04279e-06	4.02756e-07	1.24514e-06	1.71289
AT2G38460	2.05711e-06	3.52092e-06	5.8878e-07	8.65039e-08	1.71159
AT3G13782	1.58204e-06	2.70767e-06	2.9402e-07	4.52001e-07	1.71151
AT5G01780	2.78529e-06	4.76664e-06	1.41965e-07	1.34045e-08	1.71136
AT4G03230	2.0119e-06	3.44281e-06	3.18942e-07	1.40312e-06	1.71123
AT5G63000	1.83924e-06	3.14732e-06	7.0256e-07	3.73625e-07	1.71121
AT3G13310	2.84812e-06	4.87232e-06	4.4177e-07	1.7938e-06	1.71071
AT1G73370	1.78228e-06	3.04882e-06	2.00117e-07	3.04602e-08	1.71063
AT2G01870	1.74124e-05	2.97746e-05	1.11066e-06	2.76117e-06	1.70997
AT5G60210	5.79024e-07	9.89856e-07	2.35868e-07	4.34945e-07	1.70953
AT3G59540	2.69309e-06	4.60325e-06	8.55355e-07	1.2094e-06	1.70928
AT5G35970	3.93747e-06	6.72711e-06	1.27132e-07	1.35645e-07	1.70849
AT5G47630	2.51047e-06	4.28851e-06	2.46698e-07	1.17204e-06	1.70825
AT4G24220	2.81313e-05	4.80426e-05	3.24935e-06	9.32349e-06	1.7078
AT3G06630	2.28085e-06	3.89452e-06	2.7236e-07	2.00617e-07	1.70749
AT3G02000	2.02365e-06	3.45487e-06	7.2422e-07	1.02624e-06	1.70725
AT1G71750	8.57553e-06	1.46362e-05	2.21672e-06	4.38926e-06	1.70674
AT1G15970	3.61155e-07	6.16255e-07	1.22088e-07	1.47824e-07	1.70634
AT1G50390	3.61155e-07	6.16255e-07	1.22088e-07	1.47824e-07	1.70634
AT3G05830	3.61155e-07	6.16255e-07	1.22088e-07	1.47824e-07	1.70634
AT1G20696	3.61155e-07	6.16255e-07	1.22088e-07	1.47824e-07	1.70634
AT3G08505	2.77942e-06	4.74137e-06	3.44604e-07	2.22022e-06	1.70589
AT2G13690	6.53604e-07	1.11477e-06	3.41341e-07	3.53318e-07	1.70558
AT5G10730	2.97966e-06	5.08137e-06	8.3874e-07	5.0767e-08	1.70535
AT1G11360	7.96892e-07	1.35743e-06	3.49649e-07	4.92614e-07	1.7034
AT1G05160	5.04443e-07	8.58909e-07	1.30395e-07	8.52784e-09	1.70269
AT1G73990	2.01777e-06	3.43563e-06	5.21581e-07	3.41114e-08	1.70269
AT1G14270	1.00889e-06	1.71782e-06	2.6079e-07	1.70557e-08	1.70269
AT4G30550	9.57854e-06	1.63061e-05	2.27487e-06	3.84578e-07	1.70235
AT3G62510	9.16682e-07	1.56045e-06	4.526e-07	3.57369e-08	1.70228
AT5G47440	7.64174e-05	0.000130082	3.52009e-06	1.35228e-06	1.70226
AT5G06220	3.63327e-06	6.18294e-06	4.97399e-07	1.81536e-07	1.70176
AT3G25590	1.15217e-06	1.96047e-06	2.69098e-07	1.22241e-07	1.70154
AT1G01390	2.43589e-06	4.14436e-06	1.41225e-07	1.37591e-06	1.70138
AT3G16857	1.11412e-05	1.89549e-05	5.67861e-07	5.12096e-07	1.70133
AT1G49410	6.4773e-07	1.10156e-06	1.38703e-07	1.30769e-07	1.70065
AT5G41600	6.4773e-07	1.10156e-06	1.38703e-07	1.30769e-07	1.70065
AT4G13550	3.35844e-06	5.71084e-06	1.08736e-07	1.25492e-07	1.70044
AT1G76940	1.22675e-06	2.08539e-06	3.74571e-07	9.10504e-07	1.69992
AT5G05120	7.67521e-07	1.30459e-06	6.63546e-07	3.97583e-07	1.69974
AT2G37240	2.52221e-06	4.28133e-06	6.51976e-07	2.65188e-07	1.69745
AT5G18770	3.55281e-07	6.03045e-07	8.05511e-08	3.70374e-07	1.69737
AT2G03640	3.55281e-07	6.03045e-07	8.05511e-08	3.70374e-07	1.69737
AT1G80380	3.55281e-07	6.03045e-07	8.05511e-08	3.70374e-07	1.69737
AT5G61170	1.58791e-06	2.69446e-06	4.96659e-07	6.7455e-07	1.69686
AT4G39800	8.5385e-07	1.44874e-06	1.52795e-07	6.01451e-07	1.69672
AT5G45650	8.5385e-07	1.44874e-06	1.52795e-07	6.01451e-07	1.69672
AT3G14450	4.53411e-06	7.6917e-06	9.70918e-07	1.90751e-06	1.69641
AT4G35840	4.98569e-07	8.45699e-07	7.22438e-08	2.31077e-07	1.69625
AT4G37680	4.98569e-07	8.45699e-07	7.22438e-08	2.31077e-07	1.69625
AT3G25610	1.02063e-06	1.73103e-06	6.66068e-07	2.05494e-07	1.69603
AT5G50390	1.21501e-06	2.05897e-06	3.07071e-08	4.65405e-07	1.69462
AT2G34430	1.94424e-05	3.29412e-05	5.34634e-06	2.14267e-06	1.6943
AT4G37940	2.19452e-06	3.71792e-06	7.83111e-07	7.72833e-07	1.69418
AT3G17500	1.08347e-06	1.83555e-06	3.66263e-07	6.66022e-07	1.69415
AT5G17165	1.1228e-06	1.9016e-06	7.44097e-07	4.46724e-07	1.69362
AT3G54700	6.34985e-06	1.07537e-05	5.42199e-07	2.16052e-06	1.69354
AT1G45616	2.86575e-07	4.85308e-07	1.66147e-08	2.78593e-07	1.69348
AT5G53950	2.86575e-07	4.85308e-07	1.66147e-08	2.78593e-07	1.69348
AT4G28690	2.86575e-07	4.85308e-07	1.66147e-08	2.78593e-07	1.69348
AT2G13540	2.86575e-07	4.85308e-07	1.66147e-08	2.78593e-07	1.69348
AT5G61540	2.86575e-07	4.85308e-07	1.66147e-08	2.78593e-07	1.69348
AT1G17290	2.86575e-07	4.85308e-07	1.66147e-08	2.78593e-07	1.69348
AT5G54030	5.73149e-07	9.70616e-07	3.32294e-08	5.57186e-07	1.69348
AT2G39370	1.43287e-07	2.42654e-07	8.30734e-09	1.39296e-07	1.69348
AT1G02940	1.43287e-07	2.42654e-07	8.30734e-09	1.39296e-07	1.69348
AT5G40595	1.43287e-07	2.42654e-07	8.30734e-09	1.39296e-07	1.69348
AT3G30180	1.43287e-07	2.42654e-07	8.30734e-09	1.39296e-07	1.69348
AT5G14390	1.43287e-07	2.42654e-07	8.30734e-09	1.39296e-07	1.69348
AT1G01830	3.14057e-06	5.318e-06	2.22516e-07	1.40474e-06	1.69332
AT3G13430	1.01476e-06	1.71782e-06	4.63429e-07	1.70557e-08	1.69283
AT1G05680	5.84898e-07	9.89856e-07	4.38507e-07	4.34945e-07	1.69236
AT5G55670	3.59981e-06	6.09162e-06	8.156e-07	1.2756e-06	1.69221
AT5G62660	1.60962e-06	2.72088e-06	1.22162e-06	2.29452e-07	1.69039
AT3G59270	4.92695e-07	8.32489e-07	2.74883e-07	4.53626e-07	1.68967
AT4G11530	1.52508e-06	2.57673e-06	7.96463e-07	2.55835e-08	1.68957
AT1G60670	1.78422e-05	3.01373e-05	1.13558e-06	7.55532e-06	1.6891
AT4G23940	2.95795e-06	4.99609e-06	8.79537e-07	6.98483e-08	1.68904
AT2G35635	2.49284e-06	4.20926e-06	3.61219e-07	1.63254e-07	1.68854
AT2G19880	7.22311e-07	1.2193e-06	2.44176e-07	5.18198e-07	1.68805
AT5G57940	1.22364e-05	2.06523e-05	2.0368e-07	2.18893e-06	1.68778
AT5G09650	5.67275e-07	9.57406e-07	1.6941e-07	3.34637e-07	1.68773
AT1G12775	7.69394e-05	0.000129846	4.2584e-06	1.71805e-05	1.68763
AT1G27400	2.87162e-06	4.8459e-06	3.68786e-07	1.3487e-06	1.68751
AT3G62750	1.5192e-06	2.56352e-06	5.93824e-07	2.48133e-07	1.68741
AT5G06805	6.84255e-06	1.15406e-05	8.17081e-07	2.25393e-06	1.68659
AT5G04870	4.23988e-07	7.14752e-07	1.77717e-07	1.9534e-07	1.68578
AT3G13460	8.35997e-06	1.40897e-05	2.75209e-06	8.68665e-07	1.68538
AT3G57760	6.44206e-06	1.08499e-05	1.71191e-07	2.80013e-06	1.68423
AT5G66080	1.08388e-05	1.82533e-05	1.33644e-06	4.84887e-07	1.68408
AT1G80920	2.01741e-05	3.39601e-05	1.5814e-07	7.01759e-06	1.68335
AT5G22780	1.47221e-06	2.47823e-06	1.02729e-06	3.68748e-07	1.68334
AT5G59420	1.08347e-06	1.82234e-06	3.66263e-07	8.88572e-07	1.68196
AT3G21300	2.80701e-07	4.72098e-07	1.86024e-07	5.60437e-08	1.68186
AT1G10690	2.80701e-07	4.72098e-07	1.86024e-07	5.60437e-08	1.68186
AT2G15620	2.80701e-07	4.72098e-07	1.86024e-07	5.60437e-08	1.68186
AT1G09150	2.80701e-07	4.72098e-07	1.86024e-07	5.60437e-08	1.68186
AT1G09155	2.80701e-07	4.72098e-07	1.86024e-07	5.60437e-08	1.68186
AT3G14740	1.20913e-06	2.03255e-06	2.33346e-07	2.03068e-08	1.681
AT4G16410	6.21831e-06	1.04511e-05	1.45228e-07	3.06202e-07	1.68069
AT2G02500	1.29546e-06	2.17671e-06	2.77405e-07	1.83561e-07	1.68026
AT5G62570	1.15534e-05	1.94126e-05	1.15086e-06	3.33051e-06	1.68025
AT3G14600	4.27512e-06	7.17882e-06	5.61335e-07	1.46809e-06	1.67921
AT3G58550	3.02666e-06	5.08137e-06	7.82371e-07	5.0767e-08	1.67887
AT1G69810	4.41841e-06	7.41545e-06	5.53028e-07	1.14113e-07	1.67831
AT1G80650	1.36417e-06	2.28841e-06	1.80239e-07	3.82153e-07	1.67752
AT5G13825	9.97137e-07	1.67216e-06	1.44488e-07	5.29977e-07	1.67696
AT4G15150	5.04443e-07	8.45699e-07	1.30395e-07	2.31077e-07	1.6765
AT5G41050	2.75975e-05	4.6232e-05	2.10576e-06	3.60995e-06	1.67523
AT3G61590	8.5385e-07	1.4295e-06	1.52795e-07	3.9068e-07	1.67419
AT5G14370	2.7577e-06	4.61531e-06	1.37367e-06	1.21996e-06	1.6736
AT2G04790	1.28959e-06	2.15747e-06	7.47661e-08	8.0857e-07	1.67299
AT1G73965	1.35242e-06	2.26199e-06	2.25039e-07	6.2946e-08	1.67255
AT2G32400	1.76466e-06	2.95033e-06	8.08033e-07	3.12704e-07	1.6719
AT3G27850	3.61155e-07	6.03045e-07	1.22088e-07	3.70374e-07	1.66977
AT1G71040	3.61155e-07	6.03045e-07	1.22088e-07	3.70374e-07	1.66977
AT3G28730	0.000150358	0.000250987	3.01609e-05	8.88717e-05	1.66926
AT1G72645	9.78875e-06	1.63385e-05	3.42822e-07	1.15416e-06	1.66911
AT1G77770	2.49872e-06	4.16963e-06	1.5858e-07	8.30902e-07	1.66871
AT1G31812	1.69008e-06	2.81938e-06	9.13507e-07	1.13713e-07	1.6682
AT1G56550	7.28185e-07	1.21327e-06	4.46815e-07	6.96482e-07	1.66616
AT1G26560	7.67521e-07	1.27817e-06	6.63546e-07	8.42681e-07	1.66532
AT3G15880	5.67275e-07	9.44197e-07	1.6941e-07	1.12087e-07	1.66444
AT1G27285	5.67275e-07	9.44197e-07	1.6941e-07	1.12087e-07	1.66444
AT5G48610	9.97137e-07	1.65895e-06	1.44488e-07	3.07428e-07	1.66371
AT3G27470	4.29862e-07	7.14752e-07	2.4922e-08	1.9534e-07	1.66275
AT1G28610	4.29862e-07	7.14752e-07	2.4922e-08	1.9534e-07	1.66275
AT2G24420	4.64215e-06	7.71697e-06	2.36609e-07	2.993e-07	1.66237
AT5G08410	2.00015e-06	3.32393e-06	8.63362e-08	5.99825e-07	1.66184
AT4G16980	1.55854e-06	2.58994e-06	5.16536e-07	1.96966e-07	1.66177
AT2G16420	3.10124e-06	5.15345e-06	8.87844e-07	5.1167e-08	1.66174
AT5G20720	2.85336e-05	4.73973e-05	4.78991e-06	4.5035e-07	1.66111
AT5G06980	1.42113e-06	2.36049e-06	3.22204e-07	2.80219e-07	1.661
AT1G67623	1.01476e-06	1.68537e-06	4.63429e-07	7.52526e-07	1.66085
AT4G33770	2.98449e-05	4.95476e-05	3.1464e-06	1.07901e-06	1.66017
AT3G03980	1.63899e-06	2.72088e-06	2.08424e-07	2.29452e-07	1.66009
AT5G54600	6.4773e-07	1.07514e-06	1.38703e-07	3.1433e-07	1.65986
AT2G21730	6.4773e-07	1.07514e-06	1.38703e-07	3.1433e-07	1.65986
AT3G54300	6.4773e-07	1.07514e-06	1.38703e-07	3.1433e-07	1.65986
AT1G04630	6.4773e-07	1.07514e-06	1.38703e-07	3.1433e-07	1.65986
AT2G15220	2.92449e-07	4.85308e-07	2.19254e-07	2.78593e-07	1.65946
AT5G01290	4.11012e-06	6.81958e-06	1.14863e-06	1.69349e-06	1.65922
AT1G29470	5.9159e-06	9.80839e-06	1.75907e-06	6.03476e-07	1.65797
AT1G76680	6.88723e-06	1.14171e-05	5.65906e-06	1.03567e-05	1.65772
AT2G14740	9.85389e-07	1.63253e-06	5.49765e-07	1.37671e-07	1.65674
AT4G16900	4.3732e-06	7.24487e-06	3.54693e-07	3.55344e-07	1.65665
AT4G02930	4.38495e-06	7.26411e-06	7.59971e-07	1.34747e-06	1.6566
AT1G33490	1.38179e-06	2.28841e-06	7.88156e-07	3.82153e-07	1.65612
AT1G73230	8.69354e-06	1.43924e-05	1.11436e-06	1.59806e-06	1.65553
AT4G33495	7.6729e-06	1.2701e-05	1.78043e-06	2.06021e-06	1.65531
AT3G25730	9.56501e-06	1.58328e-05	6.59242e-07	3.09253e-06	1.65528
AT3G57330	4.23988e-07	7.01543e-07	1.77717e-07	2.72091e-08	1.65463
AT4G33730	4.23988e-07	7.01543e-07	1.77717e-07	2.72091e-08	1.65463
AT3G13784	3.59981e-06	5.95349e-06	8.156e-07	2.64788e-07	1.65384
AT1G69290	2.79117e-06	4.61531e-06	6.06737e-08	1.21996e-06	1.65354
AT3G01510	5.79024e-07	9.57406e-07	2.35868e-07	3.34637e-07	1.65348
AT4G14640	5.79024e-07	9.57406e-07	2.35868e-07	3.34637e-07	1.65348
AT4G14650	5.79024e-07	9.57406e-07	2.35868e-07	3.34637e-07	1.65348
AT1G64920	2.35543e-06	3.89452e-06	1.66887e-07	2.00617e-07	1.65342
AT1G11680	9.28431e-07	1.53403e-06	4.73217e-08	4.80835e-07	1.65228
AT4G31080	8.77347e-07	1.44874e-06	6.57761e-07	6.01451e-07	1.65128
AT2G39870	1.37004e-06	2.26199e-06	3.82878e-07	6.2946e-08	1.65104
AT1G70630	4.92695e-07	8.1325e-07	2.74883e-07	5.38505e-07	1.65062
AT1G08010	8.42102e-07	1.38988e-06	5.58073e-07	2.76967e-07	1.65048
AT5G01310	1.83924e-06	3.03561e-06	7.0256e-07	1.92089e-07	1.65047
AT4G36480	9.97137e-07	1.64574e-06	1.44488e-07	8.48783e-08	1.65046
AT5G18420	5.04443e-07	8.32489e-07	1.30395e-07	4.53626e-07	1.65031
AT1G21670	2.45726e-05	4.05287e-05	3.85222e-06	9.55254e-06	1.64934
AT1G48580	7.91018e-07	1.30459e-06	1.4701e-07	3.97583e-07	1.64925
AT4G31560	3.57631e-06	5.89462e-06	5.0446e-09	5.89272e-07	1.64824
AT4G18600	1.30133e-06	2.14426e-06	4.80044e-07	5.86021e-07	1.64774
AT5G05310	2.86575e-07	4.72098e-07	1.66147e-08	5.60437e-08	1.64738
AT3G55220	3.35257e-06	5.52102e-06	3.11375e-07	8.76392e-07	1.6468
AT2G20875	1.63312e-06	2.68843e-06	4.11063e-07	5.4013e-07	1.6462
AT3G56430	3.55869e-06	5.85499e-06	6.02872e-07	7.83761e-08	1.64527
AT5G63370	7.73395e-07	1.27214e-06	4.60907e-07	3.71999e-07	1.64488
AT2G05540	2.42414e-06	3.98699e-06	2.64053e-07	1.35723e-06	1.64471
AT5G57960	1.91382e-06	3.14732e-06	5.97087e-07	3.73625e-07	1.64452
AT5G43470	1.14042e-06	1.87518e-06	1.3618e-07	1.62555e-09	1.64429
AT2G36120	2.45726e-05	4.03891e-05	3.85222e-06	1.25897e-06	1.64366
AT5G43730	3.83351e-06	6.30067e-06	9.91535e-07	4.67431e-07	1.64358
AT3G14630	3.6703e-07	6.03045e-07	3.24727e-07	3.70374e-07	1.64304
AT3G61770	3.28974e-06	5.40329e-06	1.15701e-08	1.52536e-06	1.64247
AT5G15090	1.42113e-06	2.33407e-06	3.22204e-07	1.6488e-07	1.64241
AT2G46830	1.06584e-06	1.75027e-06	2.41653e-07	7.86637e-07	1.64214
AT2G43930	7.88668e-06	1.29497e-05	6.59543e-07	9.84829e-07	1.64197
AT2G30860	1.57029e-06	2.57673e-06	1.11258e-07	2.55835e-08	1.64093
AT1G28320	1.00301e-06	1.64574e-06	5.81514e-08	8.48783e-08	1.6408
AT5G01230	4.35736e-07	7.14752e-07	2.27561e-07	1.9534e-07	1.64033
AT2G25560	4.35736e-07	7.14752e-07	2.27561e-07	1.9534e-07	1.64033
AT3G26430	1.23263e-06	2.01934e-06	5.7721e-07	2.02242e-07	1.63824
AT1G27380	9.28431e-07	1.52082e-06	4.73217e-08	7.03385e-07	1.63806
AT2G44920	1.51333e-06	2.47823e-06	3.91185e-07	3.68748e-07	1.6376
AT3G26490	1.79403e-06	2.93712e-06	2.05161e-07	5.35254e-07	1.63716
AT5G13690	2.35543e-06	3.85604e-06	1.66887e-07	1.78365e-06	1.63709
AT5G18040	2.87162e-06	4.70059e-06	3.68786e-07	1.09934e-06	1.63691
AT1G21780	7.3194e-06	1.19791e-05	8.28952e-07	4.27643e-07	1.63662
AT1G30950	1.7312e-06	2.83259e-06	5.04966e-07	3.36262e-07	1.6362
AT3G61900	2.80701e-07	4.58889e-07	1.86024e-07	1.66506e-07	1.6348
AT4G15990	4.44191e-06	7.25808e-06	2.57528e-07	1.32794e-07	1.634
AT3G46650	3.32907e-06	5.43574e-06	1.12193e-06	7.55777e-07	1.63281
AT1G57540	1.20913e-06	1.97368e-06	2.33346e-07	3.4479e-07	1.63231
AT5G20400	3.08949e-06	5.04289e-06	4.82566e-07	2.03503e-06	1.63227
AT5G45730	4.29862e-07	7.01543e-07	2.4922e-08	2.72091e-08	1.63202
AT5G13910	2.41239e-06	3.93415e-06	6.69331e-07	4.67031e-07	1.63081
AT4G17215	2.80291e-06	4.5708e-06	4.65952e-07	1.97899e-06	1.63073
AT5G02740	6.4773e-07	1.0559e-06	1.38703e-07	6.77801e-07	1.63016
AT4G21530	8.51091e-06	1.38735e-05	1.23105e-08	5.62863e-07	1.63008
AT2G39410	1.88036e-06	3.06203e-06	7.15912e-07	2.53009e-07	1.62843
AT3G46490	7.74339e-06	1.26085e-05	6.51235e-07	5.02368e-07	1.6283
AT5G53170	6.88367e-06	1.12043e-05	6.01391e-07	2.09512e-06	1.62766
AT5G57850	4.24166e-06	6.90372e-06	7.51664e-07	8.37805e-07	1.6276
AT5G40700	1.01517e-05	1.65223e-05	2.3081e-06	6.9038e-07	1.62754
AT5G12100	5.04852e-06	8.21549e-06	1.02224e-06	2.01842e-07	1.62731
AT4G29790	3.93747e-06	6.40635e-06	1.27132e-07	1.31296e-06	1.62702
AT1G48210	5.73149e-07	9.30987e-07	3.32294e-08	1.10462e-07	1.62434
AT5G25370	5.04443e-07	8.1928e-07	1.30395e-07	6.76176e-07	1.62413
AT1G27430	3.70197e-06	6.01236e-06	5.94565e-07	5.96949e-08	1.6241
AT1G47270	9.28431e-07	1.50761e-06	4.73217e-08	9.25934e-07	1.62383
AT2G40090	4.23988e-07	6.88333e-07	1.77717e-07	2.49758e-07	1.62347
AT2G31910	4.23988e-07	6.88333e-07	1.77717e-07	2.49758e-07	1.62347
AT3G51050	4.23988e-07	6.88333e-07	1.77717e-07	2.49758e-07	1.62347
AT5G40155	4.2884e-05	6.95297e-05	3.90237e-06	6.66222e-06	1.62134
AT3G22275	7.85143e-07	1.27214e-06	5.56291e-08	3.71999e-07	1.62026
AT5G05570	2.94567e-05	4.76977e-05	2.84391e-06	3.28745e-06	1.61925
AT4G27250	6.4773e-07	1.04872e-06	1.38703e-07	7.59428e-07	1.61908
AT4G00630	6.74625e-06	1.09171e-05	7.95723e-07	9.64522e-07	1.61825
AT5G05590	0.000102702	0.000166175	2.64333e-06	2.70258e-06	1.61803
AT4G18501	5.67275e-07	9.17777e-07	1.6941e-07	3.33011e-07	1.61787
AT3G56720	1.1228e-06	1.81631e-06	7.44097e-07	3.26109e-07	1.61766
AT2G17705	2.41239e-06	3.9017e-06	6.69331e-07	1.23661e-06	1.61736
AT1G65590	4.8682e-07	7.8683e-07	4.77522e-07	9.34062e-08	1.61626
AT1G71200	1.50158e-06	2.42654e-06	1.40924e-08	1.39296e-06	1.61599
AT4G25707	3.64502e-06	5.88859e-06	9.21212e-08	1.80395e-06	1.61552
AT3G03880	4.41483e-05	7.13219e-05	6.37745e-07	1.47739e-06	1.6155
AT1G10150	1.18563e-06	1.91481e-06	1.0439e-06	6.69273e-07	1.61501
AT3G50740	2.57917e-06	4.1636e-06	1.49532e-07	3.83778e-07	1.61431
AT3G06640	9.91263e-07	1.60008e-06	3.47126e-07	6.31911e-07	1.61418
AT1G44170	6.57947e-06	1.06156e-05	2.31402e-08	1.14971e-06	1.61344
AT1G08110	3.16229e-06	5.10176e-06	1.94079e-06	1.71055e-06	1.61331
AT5G04240	5.04443e-07	8.1325e-07	1.30395e-07	5.38505e-07	1.61217
AT1G13245	1.78228e-06	2.87107e-06	2.00117e-07	1.648e-06	1.6109
AT5G50310	7.73395e-07	1.24572e-06	4.60907e-07	7.30994e-08	1.61072
AT5G14350	7.73395e-07	1.24572e-06	4.60907e-07	7.30994e-08	1.61072
AT4G35630	1.42113e-06	2.28841e-06	3.22204e-07	3.82153e-07	1.61028
AT2G19540	1.7312e-06	2.78693e-06	5.04966e-07	8.83295e-07	1.60983
AT1G71140	2.44763e-06	3.94018e-06	5.46503e-07	7.47649e-07	1.60979
AT1G08695	4.33796e-06	6.98298e-06	8.6114e-07	4.97491e-07	1.60974
AT1G28580	6.16723e-06	9.92727e-06	5.59855e-07	1.39947e-06	1.60968
AT5G17010	1.18183e-05	1.90175e-05	5.84036e-07	7.35508e-06	1.60916
AT4G13890	1.28371e-06	2.065e-06	1.27873e-07	7.49275e-07	1.60862
AT4G05120	7.91018e-07	1.27214e-06	1.4701e-07	3.71999e-07	1.60823
AT3G12780	1.05997e-06	1.70461e-06	4.44292e-07	2.39605e-07	1.60817
AT1G50940	8.47976e-07	1.36346e-06	3.55434e-07	7.22066e-07	1.6079
AT5G27670	5.79024e-07	9.30987e-07	2.35868e-07	1.10462e-07	1.60786
AT1G08520	9.55913e-06	1.5369e-05	8.61881e-07	9.40564e-07	1.60779
AT2G19920	1.88036e-06	3.02241e-06	7.15912e-07	4.14638e-07	1.60736
AT1G55470	1.20326e-06	1.93405e-06	4.35985e-07	3.22858e-07	1.60735
AT1G62421	3.12883e-06	5.02854e-06	6.27794e-07	8.3943e-07	1.60716
AT5G19860	1.28959e-06	2.07218e-06	7.47661e-08	6.87955e-07	1.60686
AT5G54940	3.88051e-06	6.23463e-06	6.29576e-07	1.58018e-06	1.60665
AT1G55300	3.55281e-07	5.70596e-07	8.05511e-08	3.99208e-07	1.60604
AT4G23040	3.55281e-07	5.70596e-07	8.05511e-08	3.99208e-07	1.60604
AT1G55860	4.89856e-05	7.86377e-05	1.70009e-05	4.58658e-06	1.60532
AT2G23190	2.42414e-06	3.88849e-06	2.64053e-07	1.01406e-06	1.60407
AT5G16800	1.65662e-06	2.65598e-06	3.99493e-07	1.30971e-06	1.60326
AT3G55480	1.70218e-05	2.72749e-05	2.4621e-08	1.18177e-06	1.60235
AT2G03710	1.96081e-06	3.14129e-06	1.02402e-06	1.58831e-06	1.60204
AT1G38131	3.58218e-06	5.73726e-06	2.07684e-07	5.7059e-07	1.60161
AT2G46580	6.82084e-06	1.09243e-05	9.01196e-07	2.40175e-06	1.60161
AT4G24260	5.73149e-07	9.17777e-07	3.32294e-08	3.33011e-07	1.60129
AT5G60190	2.86575e-07	4.58889e-07	1.66147e-08	1.66506e-07	1.60129
AT5G42800	1.43287e-07	2.29444e-07	8.30734e-09	8.32528e-08	1.60129
AT1G22430	1.43287e-07	2.29444e-07	8.30734e-09	8.32528e-08	1.60129
AT2G18150	1.43287e-07	2.29444e-07	8.30734e-09	8.32528e-08	1.60129
AT1G13130	1.43287e-07	2.29444e-07	8.30734e-09	8.32528e-08	1.60129
AT2G44300	1.43287e-07	2.29444e-07	8.30734e-09	8.32528e-08	1.60129
AT5G26920	1.43287e-07	2.29444e-07	8.30734e-09	8.32528e-08	1.60129
AT3G44790	1.43287e-07	2.29444e-07	8.30734e-09	8.32528e-08	1.60129
AT3G09920	1.43287e-07	2.29444e-07	8.30734e-09	8.32528e-08	1.60129
AT1G01370	1.43287e-07	2.29444e-07	8.30734e-09	8.32528e-08	1.60129
AT1G55750	1.43287e-07	2.29444e-07	8.30734e-09	8.32528e-08	1.60129
AT2G27300	1.43287e-07	2.29444e-07	8.30734e-09	8.32528e-08	1.60129
AT2G39140	1.43287e-07	2.29444e-07	8.30734e-09	8.32528e-08	1.60129
AT2G40320	1.43287e-07	2.29444e-07	8.30734e-09	8.32528e-08	1.60129
AT3G13140	1.43287e-07	2.29444e-07	8.30734e-09	8.32528e-08	1.60129
AT4G02630	1.43287e-07	2.29444e-07	8.30734e-09	8.32528e-08	1.60129
AT4G38330	1.43287e-07	2.29444e-07	8.30734e-09	8.32528e-08	1.60129
AT1G16300	1.43287e-07	2.29444e-07	8.30734e-09	8.32528e-08	1.60129
AT2G36790	1.43287e-07	2.29444e-07	8.30734e-09	8.32528e-08	1.60129
AT1G75820	1.66249e-06	2.66201e-06	6.02132e-07	9.50317e-08	1.60122
AT4G15240	9.91263e-07	1.58687e-06	3.47126e-07	4.09362e-07	1.60086
AT2G18710	5.51774e-05	8.82766e-05	3.6036e-06	2.77938e-06	1.59987
AT3G04680	1.00889e-06	1.61329e-06	2.6079e-07	8.5446e-07	1.59908
AT2G21530	1.22188e-05	1.95326e-05	4.04236e-07	1.32434e-06	1.59858
AT4G28860	9.88274e-06	1.57955e-05	2.8994e-06	1.54364e-06	1.59829
AT5G24510	1.71945e-06	2.7473e-06	9.96881e-08	2.15647e-07	1.59778
AT1G73710	1.05346e-05	1.6831e-05	7.11909e-07	5.61663e-07	1.59769
AT1G51610	1.08347e-06	1.73103e-06	3.66263e-07	2.05494e-07	1.59767
AT2G29263	1.12868e-06	1.80311e-06	5.41458e-07	1.0356e-07	1.59754
AT1G24280	8.97015e-06	1.43252e-05	1.02581e-06	2.1666e-06	1.59699
AT4G14605	1.50745e-06	2.40615e-06	1.88547e-07	2.66814e-07	1.59617
AT3G48890	6.53604e-07	1.04269e-06	3.41341e-07	4.55252e-07	1.5953
AT1G11350	1.87448e-06	2.98996e-06	5.13273e-07	3.54943e-07	1.59508
AT1G65845	2.4824e-05	3.95962e-05	2.653e-06	2.38024e-06	1.59508
AT5G04270	7.28185e-07	1.16043e-06	4.46815e-07	1.93715e-07	1.59359
AT1G26830	2.04127e-06	3.25185e-06	1.33214e-06	4.97891e-07	1.59305
AT3G44400	7.16437e-07	1.14119e-06	4.15367e-08	7.98416e-07	1.59287
AT1G79620	1.90207e-06	3.02241e-06	1.00237e-06	4.14638e-07	1.58901
AT4G16490	7.01521e-06	1.11443e-05	2.04421e-07	4.42255e-06	1.58859
AT2G38710	1.31308e-06	2.08539e-06	8.85322e-07	9.10504e-07	1.58816
AT1G53430	2.80701e-07	4.45679e-07	1.86024e-07	3.89055e-07	1.58774
AT4G10400	2.80701e-07	4.45679e-07	1.86024e-07	3.89055e-07	1.58774
AT4G00060	1.42113e-06	2.25596e-06	3.22204e-07	1.15173e-06	1.58745
AT3G16520	1.74295e-06	2.76654e-06	9.10244e-07	7.76484e-07	1.58728
AT5G52650	8.16329e-06	1.29569e-05	2.79971e-06	2.42206e-06	1.58721
AT2G18245	7.93776e-06	1.25942e-05	4.55399e-08	2.37209e-06	1.58661
AT3G02220	1.02063e-06	1.61932e-06	6.66068e-07	3.6022e-07	1.58658
AT3G12400	5.04443e-07	8.0004e-07	1.30395e-07	3.15955e-07	1.58599
AT4G35740	8.56348e-05	0.00013578	5.67287e-06	1.44933e-06	1.58557
AT5G16600	8.47976e-07	1.34422e-06	3.55434e-07	2.70065e-07	1.58521
AT1G28290	8.47976e-07	1.34422e-06	3.55434e-07	2.70065e-07	1.58521
AT4G13590	2.16739e-05	3.43575e-05	2.38478e-06	2.3108e-06	1.5852
AT5G51210	8.20084e-06	1.29965e-05	8.39481e-07	3.08971e-06	1.58477
AT2G02560	5.59996e-06	8.87137e-06	7.29264e-07	7.21666e-07	1.58419
AT4G02110	5.67275e-07	8.98538e-07	1.6941e-07	6.5912e-07	1.58395
AT4G18500	1.20913e-06	1.91481e-06	2.33346e-07	6.69273e-07	1.58363
AT2G41050	2.61411e-05	4.13514e-05	1.21213e-06	2.27298e-06	1.58185
AT4G30825	6.82493e-06	1.07934e-05	1.425e-06	2.82817e-06	1.58146
AT1G70470	4.79132e-06	7.57281e-06	2.56625e-08	9.54318e-08	1.58053
AT5G40740	1.08975e-05	1.72178e-05	3.36283e-06	4.97091e-07	1.57998
AT2G37940	3.61155e-07	5.70596e-07	1.22088e-07	3.99208e-07	1.57992
AT3G48730	2.27498e-06	3.593e-06	4.74999e-07	1.54301e-08	1.57936
AT5G57650	4.98569e-07	7.8683e-07	7.22438e-08	9.34062e-08	1.57818
AT5G22610	4.94048e-06	7.79623e-06	1.85284e-07	1.036e-06	1.57803
AT2G46735	8.42458e-06	1.32908e-05	5.23062e-07	1.46729e-06	1.57762
AT1G78700	1.08934e-06	1.71782e-06	5.68902e-07	1.70557e-08	1.57693
AT1G10840	4.62272e-05	7.28453e-05	1.66931e-06	1.13512e-05	1.57581
AT2G36800	1.39354e-06	2.19595e-06	1.19343e-06	1.17569e-06	1.57581
AT3G20085	9.73641e-07	1.53403e-06	9.55043e-07	4.80835e-07	1.57556
AT1G63350	6.53604e-07	1.02948e-06	3.41341e-07	2.32703e-07	1.57509
AT1G10620	9.74354e-06	1.53426e-05	5.64899e-07	4.95465e-07	1.57465
AT1G54350	1.89867e-05	2.98912e-05	1.32679e-06	5.39705e-07	1.57432
AT1G76300	9.91263e-07	1.56045e-06	3.47126e-07	3.57369e-08	1.5742
AT1G18090	1.29393e-05	2.03663e-05	2.68889e-06	3.52263e-06	1.57399
AT2G41530	1.28371e-06	2.01934e-06	1.27873e-07	2.02242e-07	1.57305
AT2G25605	2.37487e-05	3.73535e-05	2.36565e-06	1.45106e-06	1.57287
AT1G13570	1.41854e-05	2.23052e-05	8.22427e-07	6.66822e-07	1.5724
AT4G10920	1.11294e-05	1.74978e-05	9.73139e-07	3.99978e-06	1.57221
AT1G77740	3.66264e-06	5.7565e-06	5.15796e-07	4.21541e-07	1.57168
AT5G22650	6.30108e-07	9.89856e-07	4.69214e-07	4.34945e-07	1.57093
AT4G14145	2.00015e-06	3.14129e-06	8.63362e-08	1.58831e-06	1.57053
AT1G25425	4.92695e-07	7.73621e-07	2.74883e-07	1.29143e-07	1.57018
AT5G09300	1.14042e-06	1.7899e-06	1.3618e-07	1.1899e-07	1.5695
AT3G15930	7.10563e-07	1.11477e-06	1.61102e-07	3.53318e-07	1.56886
AT3G24140	3.55281e-07	5.57386e-07	8.05511e-08	1.76659e-07	1.56886
AT3G51920	3.55281e-07	5.57386e-07	8.05511e-08	1.76659e-07	1.56886
AT1G67590	3.55281e-07	5.57386e-07	8.05511e-08	1.76659e-07	1.56886
AT1G09650	4.18114e-07	6.55884e-07	3.80356e-07	5.19823e-07	1.56867
AT2G02060	5.10317e-07	8.0004e-07	3.33034e-07	3.15955e-07	1.56773
AT1G78790	2.01777e-06	3.16053e-06	5.21581e-07	5.96174e-07	1.56635
AT2G43190	5.81782e-06	9.10799e-06	8.43045e-07	2.07564e-06	1.56553
AT5G54570	1.02651e-06	1.60611e-06	8.68707e-07	5.82769e-07	1.56463
AT5G53160	7.15849e-06	1.11911e-05	2.12728e-07	2.31767e-06	1.56333
AT5G19590	7.96892e-07	1.24572e-06	3.49649e-07	7.30994e-08	1.56322
AT1G65870	1.53095e-06	2.39294e-06	9.99102e-07	4.89363e-07	1.56304
AT3G46020	1.43875e-06	2.24878e-06	2.85712e-07	2.85495e-07	1.56301
AT1G60470	1.43875e-06	2.24878e-06	2.85712e-07	2.85495e-07	1.56301
AT1G55915	5.496e-06	8.58909e-06	3.89404e-07	8.52784e-08	1.56279
AT2G19340	2.13169e-06	3.33111e-06	4.83307e-07	8.37404e-07	1.56266
AT1G12890	0.00251834	0.00393515	6.19504e-05	5.33618e-05	1.56259
AT3G16760	4.98569e-06	7.78905e-06	7.22438e-07	4.01234e-07	1.56228
AT1G11630	5.79024e-07	9.04568e-07	2.35868e-07	5.5556e-07	1.56223
AT1G18320	3.0226e-05	4.72173e-05	9.78623e-07	7.43263e-06	1.56214
AT1G33780	9.91263e-07	1.54724e-06	3.47126e-07	2.58286e-07	1.56088
AT3G44205	1.22675e-06	1.91481e-06	3.74571e-07	6.69273e-07	1.56088
AT1G55800	5.67275e-07	8.85328e-07	1.6941e-07	4.36571e-07	1.56067
AT1G69460	4.12596e-06	6.4388e-06	7.72282e-07	5.43381e-07	1.56056
AT5G38480	1.00889e-06	1.57366e-06	2.6079e-07	1.86812e-07	1.5598
AT3G17800	2.10257e-05	3.27899e-05	4.86037e-06	9.09304e-07	1.55951
AT1G21200	1.21501e-06	1.89442e-06	3.07071e-08	9.90506e-07	1.55919
AT5G18000	6.9334e-05	0.000108078	3.97102e-06	8.7064e-07	1.55881
AT5G54160	1.29546e-06	2.01934e-06	2.77405e-07	2.02242e-07	1.55878
AT1G12630	4.4161e-07	6.88333e-07	4.302e-07	2.49758e-07	1.55869
AT5G10600	3.19344e-06	4.9757e-06	1.60123e-06	1.72963e-06	1.5581
AT2G17220	1.31308e-06	2.04576e-06	8.85322e-07	2.42856e-07	1.55798
AT1G08720	3.49407e-07	5.44177e-07	2.8319e-07	4.58903e-08	1.55743
AT1G27970	3.49407e-07	5.44177e-07	2.8319e-07	4.58903e-08	1.55743
AT3G08980	1.12868e-06	1.75745e-06	5.41458e-07	6.50592e-07	1.55709
AT3G54650	4.13771e-06	6.4388e-06	3.67004e-07	5.43381e-07	1.55613
AT5G17000	1.31896e-06	2.05179e-06	1.08796e-06	9.71824e-07	1.55561
AT5G39865	2.86575e-07	4.45679e-07	1.66147e-08	3.89055e-07	1.55519
AT4G38090	9.84149e-05	0.000152995	4.89659e-06	8.21817e-06	1.55459
AT5G60710	1.47221e-06	2.28841e-06	1.02729e-06	3.82153e-07	1.55441
AT3G01310	1.13455e-06	1.76348e-06	3.38819e-07	5.64088e-07	1.55434
AT4G11211	1.40938e-06	2.18992e-06	7.27482e-07	3.8988e-08	1.55382
AT5G61240	1.27919e-05	1.98738e-05	3.71007e-07	1.8068e-06	1.55362
AT5G37480	8.65598e-07	1.34422e-06	2.52483e-07	2.70065e-07	1.55293
AT2G36420	2.93445e-06	4.55644e-06	6.8981e-08	8.95474e-07	1.55274
AT1G07615	0.000481921	0.00074797	2.97148e-05	6.39326e-05	1.55206
AT5G65010	3.40953e-06	5.29158e-06	8.13818e-07	9.59645e-07	1.552
AT4G16910	1.11588e-05	1.73152e-05	4.00558e-08	1.81165e-06	1.5517
AT2G39240	4.98569e-07	7.73621e-07	7.22438e-08	1.29143e-07	1.55168
AT5G42330	4.98569e-07	7.73621e-07	7.22438e-08	1.29143e-07	1.55168
AT2G40390	3.09148e-05	4.79679e-05	5.78552e-07	5.11418e-08	1.55162
AT2G01090	1.93144e-06	2.99599e-06	1.08296e-08	8.59737e-07	1.55117
AT4G35780	1.51279e-05	2.34645e-05	3.67464e-06	3.51245e-06	1.55107
AT2G33740	3.73722e-06	5.79613e-06	6.21269e-07	2.46107e-07	1.55092
AT5G46260	1.35829e-06	2.10463e-06	2.23997e-08	8.16272e-08	1.54947
AT1G07780	3.18668e-05	4.9371e-05	1.34179e-06	1.0556e-07	1.5493
AT3G54520	2.8775e-06	4.45794e-06	5.71425e-07	1.23864e-06	1.54924
AT5G58200	3.7883e-06	5.8682e-06	8.38139e-08	1.44173e-07	1.54903
AT2G30130	7.28185e-07	1.12798e-06	4.46815e-07	5.75867e-07	1.54903
AT2G38450	1.71945e-06	2.66201e-06	9.96881e-08	9.50317e-08	1.54818
AT3G07140	2.09235e-06	3.23864e-06	6.27054e-07	7.2044e-07	1.54785
AT5G55940	1.23444e-05	1.9105e-05	1.00385e-06	1.93064e-06	1.54767
AT1G48650	1.73219e-05	2.68016e-05	2.9261e-06	3.88972e-06	1.54727
AT1G70590	4.23988e-07	6.55884e-07	1.77717e-07	5.19823e-07	1.54694
AT3G61320	5.84898e-07	9.04568e-07	4.38507e-07	5.5556e-07	1.54654
AT1G05830	2.70484e-06	4.18284e-06	4.50077e-07	6.08353e-07	1.54643
AT4G38225	1.27232e-05	1.96696e-05	2.73841e-07	3.16756e-07	1.54596
AT1G44446	9.46053e-07	1.46195e-06	5.60595e-07	3.78901e-07	1.54532
AT5G60230	1.5192e-06	2.34728e-06	5.93824e-07	5.76693e-08	1.54507
AT3G10740	5.85307e-06	9.0408e-06	2.05888e-06	1.68901e-06	1.54462
AT2G27940	1.7006e-05	2.62658e-05	1.8963e-06	2.45307e-07	1.5445
AT2G29970	7.04688e-07	1.08835e-06	3.63741e-07	9.17806e-08	1.54445
AT5G58720	0.000127209	0.00019644	3.54897e-06	3.5294e-06	1.54424
AT1G73490	4.44191e-06	6.85921e-06	2.57528e-07	2.36114e-06	1.5442
AT1G22840	0.000234786	0.000362402	6.53168e-06	1.50966e-05	1.54354
AT3G53650	7.54724e-06	1.16451e-05	1.18082e-06	1.38241e-06	1.54296
AT4G27050	1.38179e-06	2.13105e-06	7.88156e-07	3.63471e-07	1.54224
AT3G07710	2.93445e-06	4.52399e-06	6.8981e-08	1.25892e-07	1.54168
AT1G10820	3.0425e-06	4.68853e-06	1.13855e-06	1.33002e-06	1.54102
AT1G67630	1.63899e-06	2.52389e-06	2.08424e-07	9.15781e-07	1.5399
AT4G34830	1.63899e-06	2.52389e-06	2.08424e-07	9.15781e-07	1.5399
AT2G48080	1.75878e-06	2.70767e-06	1.01067e-06	4.52001e-07	1.53951
AT4G27410	1.13256e-05	1.74329e-05	8.58919e-07	2.46062e-06	1.53925
AT4G33740	3.37747e-05	5.19742e-05	5.4206e-07	3.13955e-07	1.53885
AT1G24040	4.1847e-06	6.4388e-06	1.25411e-06	5.43381e-07	1.53865
AT3G62550	2.41533e-05	3.71625e-05	5.68011e-06	4.4995e-07	1.53861
AT1G19240	4.71086e-06	7.24602e-06	3.33775e-07	2.29657e-06	1.53815
AT1G14650	3.73135e-06	5.73726e-06	4.1863e-07	5.7059e-07	1.53758
AT2G35820	0.000123798	0.00019035	4.64871e-06	1.66273e-05	1.53758
AT2G04050	7.16437e-07	1.10156e-06	4.15367e-08	1.30769e-07	1.53756
AT3G53010	2.35543e-06	3.61942e-06	1.66887e-07	4.29668e-07	1.53663
AT5G11510	5.04313e-05	7.74916e-05	2.72155e-06	1.51841e-06	1.53658
AT4G24490	1.60758e-05	2.46933e-05	5.85216e-07	2.7104e-06	1.53605
AT3G08920	5.54645e-05	8.51376e-05	3.76364e-06	9.36138e-07	1.53499
AT1G72730	6.53604e-07	1.00307e-06	3.41341e-07	2.12396e-07	1.53467
AT3G52940	6.53604e-07	1.00307e-06	3.41341e-07	2.12396e-07	1.53467
AT3G27220	2.43589e-06	3.73716e-06	1.41225e-07	2.19298e-07	1.53421
AT5G18500	7.91018e-07	1.21327e-06	1.4701e-07	6.96482e-07	1.53381
AT3G44300	6.68917e-05	0.000102572	3.06897e-06	1.33468e-05	1.5334
AT5G54170	1.36417e-06	2.09142e-06	1.80239e-07	3.04176e-07	1.53311
AT2G02370	8.59724e-07	1.3178e-06	4.9844e-08	1.75033e-07	1.53281
AT1G12790	1.3348e-06	2.04576e-06	8.32955e-07	2.42856e-07	1.53264
AT5G62990	2.06298e-06	3.16053e-06	3.86141e-07	5.96174e-07	1.53202
AT1G73260	3.55281e-07	5.44177e-07	8.05511e-08	4.58903e-08	1.53168
AT1G71100	3.55281e-07	5.44177e-07	8.05511e-08	4.58903e-08	1.53168
AT2G01220	2.55568e-06	3.91376e-06	6.61024e-07	1.19275e-06	1.5314
AT3G55900	2.72833e-06	4.17681e-06	3.60478e-07	6.06327e-07	1.5309
AT4G19006	1.50745e-06	2.30765e-06	1.88547e-07	6.09979e-07	1.53083
AT3G15860	0.00033817	0.000517646	4.66981e-06	2.16381e-05	1.53073
AT1G29070	2.98554e-06	4.56965e-06	6.36102e-07	6.72925e-07	1.53059
AT1G48280	6.98814e-07	1.06911e-06	5.6638e-07	9.0035e-07	1.5299
AT2G32295	7.20958e-06	1.10288e-05	4.92354e-07	1.53024e-06	1.52975
AT1G78180	8.87794e-06	1.35791e-05	3.12416e-07	1.05955e-06	1.52954
AT1G06890	5.79433e-06	8.85816e-06	3.24889e-08	4.99117e-07	1.52876
AT4G27600	9.91263e-07	1.51479e-06	3.47126e-07	5.11296e-07	1.52814
AT1G76560	1.24601e-05	1.90401e-05	5.201e-07	3.91481e-07	1.52809
AT4G21670	4.64215e-06	7.09353e-06	2.36609e-07	1.58871e-06	1.52807
AT4G23900	3.58806e-06	5.48024e-06	4.10322e-07	2.44317e-06	1.52736
AT2G47620	1.00929e-05	1.54147e-05	2.81709e-07	3.93531e-07	1.52727
AT4G28280	1.46705e-05	2.24026e-05	2.18393e-06	2.97557e-06	1.52705
AT1G07390	2.8775e-06	4.39304e-06	5.71425e-07	3.00525e-07	1.52669
AT5G35750	7.33115e-06	1.11922e-05	1.23423e-06	3.34237e-07	1.52667
AT4G25370	4.98569e-07	7.60411e-07	7.22438e-08	3.51692e-07	1.52519
AT2G19330	1.22088e-06	1.86197e-06	1.71932e-07	2.20924e-07	1.52511
AT5G15950	7.22311e-07	1.10156e-06	2.44176e-07	1.30769e-07	1.52505
AT3G02460	7.22311e-07	1.10156e-06	2.44176e-07	1.30769e-07	1.52505
AT3G46010	2.02505e-05	3.08618e-05	2.79245e-06	1.7481e-08	1.524
AT2G29690	5.84898e-07	8.91358e-07	4.38507e-07	7.7811e-07	1.52396
AT3G03847	2.92449e-07	4.45679e-07	2.19254e-07	3.89055e-07	1.52396
AT1G75700	1.0541e-06	1.60611e-06	6.46931e-07	5.82769e-07	1.52369
AT4G14965	2.07473e-06	3.16053e-06	1.9137e-08	5.96174e-07	1.52335
AT1G66170	4.52824e-06	6.89654e-06	7.68279e-07	2.27503e-06	1.52301
AT4G01660	2.79117e-06	4.24888e-06	6.06737e-08	5.04393e-07	1.52226
AT3G44970	1.32276e-05	2.01345e-05	1.43446e-07	1.69794e-06	1.52216
AT1G13890	1.94319e-06	2.95751e-06	4.16108e-07	1.12453e-06	1.52198
AT5G02060	5.01506e-06	7.63283e-06	2.90757e-07	2.23199e-06	1.52198
AT2G22425	5.73149e-07	8.72118e-07	3.32294e-08	2.14021e-07	1.52162
AT5G37780	8.36227e-07	1.27214e-06	7.60712e-07	3.71999e-07	1.52128
AT1G53920	8.36227e-07	1.27214e-06	7.60712e-07	3.71999e-07	1.52128
AT3G24120	2.45351e-06	3.73113e-06	7.49142e-07	9.95382e-07	1.52073
AT4G05170	6.30108e-07	9.57406e-07	4.69214e-07	3.34637e-07	1.51943
AT2G23200	7.16437e-07	1.08835e-06	4.15367e-08	9.17806e-08	1.51912
AT5G44520	2.12124e-05	3.22204e-05	1.43213e-06	3.16201e-06	1.51894
AT3G20350	3.6703e-07	5.57386e-07	3.24727e-07	1.76659e-07	1.51864
AT5G16020	1.20913e-06	1.83555e-06	2.33346e-07	6.66022e-07	1.51808
AT5G16023	1.20913e-06	1.83555e-06	2.33346e-07	6.66022e-07	1.51808
AT3G03650	2.49555e-05	3.78678e-05	2.25603e-06	6.99566e-06	1.51741
AT1G09180	2.93445e-06	4.45191e-06	6.8981e-08	2.3958e-08	1.51712
AT5G62998	1.62137e-06	2.45899e-06	8.16341e-07	6.23383e-07	1.51661
AT1G06410	2.92858e-06	4.4387e-06	1.33658e-07	2.46507e-07	1.51565
AT5G65140	9.91263e-07	1.50158e-06	3.47126e-07	2.88746e-07	1.51482
AT1G01140	5.99048e-06	9.07325e-06	1.86455e-06	2.4586e-06	1.51461
AT4G00420	6.53604e-07	9.89856e-07	3.41341e-07	4.34945e-07	1.51446
AT3G61390	5.67275e-07	8.58909e-07	1.6941e-07	8.52784e-09	1.5141
AT3G26900	4.15574e-05	6.29177e-05	8.29349e-08	1.72358e-06	1.51399
AT4G36290	2.28672e-06	3.46205e-06	6.97215e-08	4.10987e-07	1.51398
AT4G28270	1.15217e-06	1.74424e-06	2.69098e-07	4.28043e-07	1.51387
AT5G04490	7.10563e-07	1.07514e-06	1.61102e-07	3.1433e-07	1.51309
AT2G30942	1.43875e-06	2.17671e-06	2.85712e-07	1.83561e-07	1.51292
AT3G62110	1.01476e-06	1.53403e-06	4.63429e-07	4.80835e-07	1.51172
AT1G47271	7.85143e-07	1.18685e-06	5.56291e-08	2.51384e-07	1.51164
AT1G69340	1.07172e-06	1.61932e-06	3.90144e-08	3.6022e-07	1.51096
AT1G31540	1.78815e-06	2.70164e-06	2.5223e-09	7.6268e-07	1.51086
AT1G76700	4.77946e-05	7.22029e-05	1.04583e-05	2.61227e-05	1.51069
AT5G05870	3.4154e-06	5.15948e-06	6.1118e-07	1.26585e-06	1.51065
AT3G10360	5.8224e-05	8.78921e-05	1.38865e-07	2.58901e-06	1.50955
AT3G14460	6.12202e-06	9.23894e-06	1.46758e-06	1.64923e-06	1.50913
AT2G40955	7.84556e-06	1.18361e-05	7.5893e-07	3.28342e-06	1.50863
AT4G19160	2.21214e-06	3.33714e-06	1.75195e-07	3.77276e-07	1.50855
AT3G13445	2.29183e-05	3.45714e-05	1.4023e-06	3.29883e-06	1.50846
AT5G42860	1.63899e-06	2.4722e-06	2.08424e-07	8.45932e-07	1.50836
AT3G14610	7.4351e-06	1.12103e-05	2.3529e-06	3.3098e-06	1.50776
AT1G74960	0.00010092	0.000152155	4.94065e-06	7.23966e-06	1.50769
AT3G29000	5.04443e-07	7.60411e-07	1.30395e-07	3.51692e-07	1.50743
AT2G28220	2.3872e-05	3.59828e-05	1.88977e-06	7.35896e-07	1.50732
AT2G34510	1.02651e-06	1.54724e-06	8.68707e-07	2.58286e-07	1.50729
AT1G31320	6.95713e-05	0.000104828	7.20493e-07	2.27916e-06	1.50677
AT4G26055	7.22311e-07	1.08835e-06	2.44176e-07	9.17806e-08	1.50677
AT5G63440	3.61155e-07	5.44177e-07	1.22088e-07	4.58903e-08	1.50677
AT3G49830	3.61155e-07	5.44177e-07	1.22088e-07	4.58903e-08	1.50677
AT3G03890	1.48431e-05	2.23641e-05	1.16243e-06	9.91306e-07	1.50669
AT5G57480	5.61401e-07	8.45699e-07	3.72048e-07	2.31077e-07	1.50641
AT4G19720	5.61401e-07	8.45699e-07	3.72048e-07	2.31077e-07	1.50641
AT3G54980	3.06012e-06	4.60928e-06	5.30628e-07	5.27673e-09	1.50624
AT5G37370	1.55854e-06	2.34728e-06	5.16536e-07	5.76693e-08	1.50608
AT2G42110	4.18114e-07	6.29464e-07	3.80356e-07	7.47249e-08	1.50549
AT4G09560	8.5385e-07	1.28535e-06	1.52795e-07	5.94548e-07	1.50536
AT4G14850	2.88337e-06	4.3402e-06	7.74064e-07	5.89672e-07	1.50525
AT5G53830	2.17868e-07	3.27942e-07	1.1378e-07	2.59912e-07	1.50523
AT1G04640	2.17868e-07	3.27942e-07	1.1378e-07	2.59912e-07	1.50523
AT3G19663	2.17868e-07	3.27942e-07	1.1378e-07	2.59912e-07	1.50523
AT4G32520	2.17868e-07	3.27942e-07	1.1378e-07	2.59912e-07	1.50523
AT2G31190	2.17868e-07	3.27942e-07	1.1378e-07	2.59912e-07	1.50523
AT3G45260	2.17868e-07	3.27942e-07	1.1378e-07	2.59912e-07	1.50523
AT4G01600	6.18307e-06	9.30384e-06	1.36106e-06	1.10062e-07	1.50473
AT3G05910	2.40335e-05	3.61632e-05	4.87787e-06	6.75605e-06	1.5047
AT1G51630	2.49284e-06	3.75037e-06	3.61219e-07	3.25111e-09	1.50445
AT1G04210	2.08278e-05	3.13339e-05	4.99482e-07	7.35247e-08	1.50443
AT4G11900	3.7883e-06	5.69763e-06	8.38139e-08	9.70574e-08	1.50401
AT2G48030	2.04472e-05	3.07501e-05	2.75936e-06	5.48233e-07	1.50388
AT5G15080	1.35242e-06	2.03255e-06	2.25039e-07	2.03068e-08	1.5029
AT4G23550	1.35242e-06	2.03255e-06	2.25039e-07	2.03068e-08	1.5029
AT1G21050	1.37004e-06	2.05897e-06	3.82878e-07	4.65405e-07	1.50285
AT2G21160	0.000160757	0.000241327	8.91556e-06	1.16328e-05	1.50119
AT2G17020	7.16437e-07	1.07514e-06	4.15367e-08	3.1433e-07	1.50068
AT3G10110	4.15656e-05	6.23689e-05	4.56945e-06	8.83817e-06	1.50049
AT3G20960	7.73395e-07	1.16043e-06	4.60907e-07	1.93715e-07	1.50044
AT1G03330	8.47976e-07	1.27214e-06	3.55434e-07	3.71999e-07	1.50021
AT5G07090	2.2926e-06	3.43563e-06	1.32917e-07	3.41114e-08	1.49858
AT1G60710	1.96081e-06	2.93712e-06	1.02402e-06	5.35254e-07	1.49791
AT3G26230	1.94319e-06	2.9107e-06	4.16108e-07	9.80352e-07	1.4979
AT5G63880	6.55985e-05	9.82303e-05	2.06346e-06	9.34811e-07	1.49745
AT5G40440	8.43168e-05	0.000126246	1.01828e-05	1.29981e-05	1.49728
AT1G53025	1.00301e-06	1.50158e-06	5.81514e-08	2.88746e-07	1.49707
AT2G32540	5.56649e-06	8.33207e-06	2.04226e-06	3.09903e-06	1.49683
AT4G38200	7.62769e-06	1.14156e-05	8.7271e-07	1.46566e-06	1.49661
AT3G47836	4.18933e-05	6.26955e-05	3.13437e-06	3.24406e-06	1.49655
AT3G18310	2.20039e-06	3.29148e-06	5.80472e-07	1.69757e-07	1.49586
AT4G19820	1.5427e-06	2.30765e-06	1.40438e-06	6.09979e-07	1.49585
AT2G27040	2.14344e-06	3.20619e-06	7.80288e-08	4.91414e-08	1.49582
AT5G12980	2.81466e-06	4.20926e-06	8.71229e-07	1.63254e-07	1.49547
AT1G64950	4.29862e-07	6.42674e-07	2.4922e-08	2.97274e-07	1.49507
AT2G30520	8.59724e-07	1.28535e-06	4.9844e-08	5.94548e-07	1.49507
AT2G29700	2.52221e-06	3.77076e-06	6.51976e-07	1.66303e-06	1.49502
AT3G20930	1.57029e-06	2.34728e-06	1.11258e-07	5.76693e-08	1.49481
AT5G01790	3.55281e-07	5.30967e-07	8.05511e-08	2.6844e-07	1.4945
AT5G63310	2.42414e-06	3.61942e-06	2.64053e-07	4.29668e-07	1.49308
AT2G20410	1.0541e-06	1.57366e-06	6.46931e-07	1.86812e-07	1.4929
AT3G14870	9.22557e-07	1.37667e-06	2.49961e-07	4.99517e-07	1.49223
AT5G42505	1.41525e-06	2.11066e-06	5.24843e-07	1.29631e-06	1.49137
AT5G20447	5.85716e-06	8.73439e-06	2.67316e-07	2.36276e-06	1.49123
AT2G47370	5.13663e-06	7.6581e-06	2.01734e-06	2.51835e-08	1.49088
AT2G34440	9.67483e-06	1.44237e-05	6.62065e-07	1.82343e-06	1.49085
AT1G04000	5.67275e-07	8.45699e-07	1.6941e-07	2.31077e-07	1.49081
AT3G57470	5.67275e-07	8.45699e-07	1.6941e-07	2.31077e-07	1.49081
AT3G18500	3.19753e-06	4.76664e-06	7.2496e-07	1.34045e-08	1.49073
AT1G20070	1.42113e-06	2.11784e-06	3.22204e-07	1.40922e-07	1.49025
AT4G04470	9.22735e-06	1.37497e-05	2.92262e-08	1.30078e-06	1.4901
AT1G10030	4.21817e-06	6.28143e-06	5.88918e-08	5.247e-07	1.48914
AT3G24550	3.50173e-06	5.21232e-06	1.00429e-07	3.7565e-07	1.4885
AT1G52870	3.26036e-06	4.85193e-06	1.02476e-06	1.3402e-07	1.48816
AT2G34170	2.71071e-06	4.03265e-06	2.47438e-07	8.10195e-07	1.48767
AT5G17560	9.34305e-07	1.38988e-06	1.55317e-07	2.76967e-07	1.4876
AT3G06430	1.86608e-05	2.7747e-05	2.33045e-07	1.12573e-06	1.48691
AT2G28470	1.37592e-06	2.04576e-06	5.85517e-07	2.42856e-07	1.48684
AT4G39460	5.37443e-06	7.98604e-06	2.11599e-06	2.85095e-07	1.48593
AT4G36420	1.29763e-05	1.92817e-05	1.05577e-06	2.90409e-06	1.48591
AT4G38130	9.28431e-06	1.37942e-05	4.73217e-07	1.89816e-06	1.48576
AT1G15180	4.23988e-07	6.29464e-07	1.77717e-07	7.47249e-08	1.48463
AT3G15580	4.23988e-07	6.29464e-07	1.77717e-07	7.47249e-08	1.48463
AT3G52525	4.23988e-07	6.29464e-07	1.77717e-07	7.47249e-08	1.48463
AT4G31615	2.11994e-07	3.14732e-07	8.88585e-08	3.73625e-08	1.48463
AT5G50430	2.11994e-07	3.14732e-07	8.88585e-08	3.73625e-08	1.48463
AT4G30240	2.11994e-07	3.14732e-07	8.88585e-08	3.73625e-08	1.48463
AT3G25290	2.11994e-07	3.14732e-07	8.88585e-08	3.73625e-08	1.48463
AT4G21780	2.11994e-07	3.14732e-07	8.88585e-08	3.73625e-08	1.48463
AT1G56540	2.2926e-06	3.40319e-06	1.32917e-07	7.3547e-07	1.48442
AT4G19550	1.16849e-05	1.73416e-05	1.54783e-06	1.36656e-06	1.48409
AT5G22470	8.0864e-07	1.20006e-06	7.54927e-07	4.73933e-07	1.48405
AT5G18890	3.77773e-05	5.60525e-05	4.48564e-06	5.77118e-07	1.48376
AT5G22620	7.45094e-06	1.10553e-05	4.31982e-07	1.97533e-06	1.48374
AT4G39720	7.91018e-07	1.17364e-06	1.4701e-07	2.88346e-08	1.48371
AT2G01350	8.95252e-06	1.32825e-05	4.17889e-07	2.62185e-06	1.48366
AT4G21230	1.15805e-06	1.71782e-06	4.71737e-07	1.70557e-08	1.48337
AT1G26780	5.61401e-07	8.32489e-07	3.72048e-07	4.53626e-07	1.48288
AT4G36270	3.6703e-07	5.44177e-07	3.24727e-07	4.58903e-08	1.48265
AT1G52380	3.49407e-07	5.17757e-07	2.8319e-07	4.90989e-07	1.48182
AT3G24200	9.79715e-05	0.000145127	1.93755e-06	7.19012e-06	1.48132
AT1G49140	1.42113e-06	2.10463e-06	3.22204e-07	8.16272e-08	1.48096
AT5G24460	5.74324e-06	8.50265e-06	7.37572e-07	2.8578e-06	1.48046
AT1G66660	9.40179e-07	1.38988e-06	3.57956e-07	2.76967e-07	1.47831
AT5G45920	1.15805e-06	1.71179e-06	4.71737e-07	1.19762e-06	1.47817
AT4G15800	3.43302e-06	5.07419e-06	3.26274e-09	1.38646e-06	1.47805
AT5G17850	7.85143e-07	1.16043e-06	5.56291e-08	1.93715e-07	1.47799
AT5G02480	7.48031e-06	1.10553e-05	1.44518e-06	1.97533e-06	1.47791
AT5G28442	9.22557e-07	1.36346e-06	2.49961e-07	7.22066e-07	1.47791
AT4G38070	1.52043e-05	2.24698e-05	1.04034e-06	7.89088e-07	1.47786
AT3G50900	4.92695e-07	7.27962e-07	2.74883e-07	4.17889e-07	1.47751
AT1G73320	4.94048e-06	7.29771e-06	1.85284e-07	5.34854e-07	1.47713
AT5G20730	0.000876953	0.00129529	4.21441e-05	5.27406e-05	1.47703
AT3G58630	2.1041e-06	3.10769e-06	1.03233e-06	2.94023e-07	1.47697
AT4G14310	2.95208e-06	4.35944e-06	6.76898e-07	1.5818e-06	1.47674
AT4G11890	6.65993e-06	9.83481e-06	2.84972e-07	1.58378e-07	1.47671
AT1G65570	1.67424e-06	2.4722e-06	1.00741e-06	8.45932e-07	1.47661
AT1G11420	2.13498e-05	3.15057e-05	1.23779e-06	2.96667e-06	1.47569
AT5G47730	3.04615e-05	4.49335e-05	2.56926e-07	2.79286e-06	1.47509
AT2G43070	4.35736e-07	6.42674e-07	2.27561e-07	2.97274e-07	1.47492
AT5G47435	8.40287e-06	1.23923e-05	1.19522e-06	8.0817e-07	1.47477
AT2G37700	1.14495e-05	1.6885e-05	2.26952e-06	4.10377e-06	1.47474
AT5G59030	5.30163e-06	7.81547e-06	3.07372e-07	4.38647e-08	1.47416
AT4G29190	4.18114e-07	6.16255e-07	3.80356e-07	1.47824e-07	1.47389
AT2G22640	1.66836e-06	2.45899e-06	8.04771e-07	6.23383e-07	1.47389
AT1G14660	7.00346e-06	1.03201e-05	2.00857e-07	1.20215e-07	1.47357
AT1G59359	5.07789e-06	7.4792e-06	9.04778e-09	4.30519e-06	1.47289
AT4G31750	2.80701e-07	4.1323e-07	1.86024e-07	3.80527e-07	1.47214
AT3G56810	2.80701e-07	4.1323e-07	1.86024e-07	3.80527e-07	1.47214
AT2G48075	0.000146555	0.000215702	1.0014e-05	9.03287e-06	1.47181
AT1G71690	6.41856e-07	9.44197e-07	6.39364e-08	1.12087e-07	1.47104
AT1G10522	1.44462e-06	2.12502e-06	4.88351e-07	1.57815e-06	1.47098
AT4G20150	9.04882e-06	1.33101e-05	1.19491e-06	4.75159e-07	1.47092
AT4G20460	3.61155e-07	5.30967e-07	1.22088e-07	2.6844e-07	1.47019
AT1G55190	3.7883e-06	5.56668e-06	8.38139e-08	3.2936e-07	1.46944
AT1G01600	3.66851e-06	5.39008e-06	7.18435e-07	1.30281e-06	1.46928
AT3G61160	8.47976e-07	1.24572e-06	3.55434e-07	7.30994e-08	1.46905
AT5G59070	6.25126e-05	9.18326e-05	2.51164e-06	1.26329e-05	1.46902
AT5G13090	1.08934e-06	1.60008e-06	5.68902e-07	6.31911e-07	1.46885
AT2G44380	5.84898e-07	8.58909e-07	4.38507e-07	8.52784e-09	1.46848
AT1G11570	1.07172e-06	1.57366e-06	3.90144e-08	1.86812e-07	1.46835
AT5G04980	2.28672e-06	3.35638e-06	6.97215e-08	1.36941e-06	1.46777
AT1G03990	5.67275e-07	8.32489e-07	1.6941e-07	4.53626e-07	1.46752
AT5G64680	9.34305e-07	1.37064e-06	1.55317e-07	7.15164e-07	1.46701
AT3G46130	4.60869e-06	6.76071e-06	1.07639e-06	2.01797e-06	1.46695
AT1G63170	1.02891e-05	1.50868e-05	2.11377e-06	1.3362e-07	1.46628
AT1G62790	9.58441e-06	1.40524e-05	2.47751e-06	3.76751e-06	1.46617
AT4G13880	3.07774e-06	4.51078e-06	7.72884e-08	3.48441e-07	1.46561
AT5G10270	4.20642e-06	6.1637e-06	4.6417e-07	1.17367e-06	1.46531
AT3G01500	2.44763e-06	3.58582e-06	5.46503e-07	1.45266e-06	1.46502
AT5G65760	2.06886e-06	3.02958e-06	1.83502e-07	1.02259e-06	1.46438
AT5G24240	2.49872e-06	3.65905e-06	1.5858e-07	1.09732e-06	1.46437
AT5G07680	4.29862e-07	6.29464e-07	2.4922e-08	7.47249e-08	1.46434
AT4G18210	4.29862e-07	6.29464e-07	2.4922e-08	7.47249e-08	1.46434
AT5G40370	5.10317e-07	7.47202e-07	3.33034e-07	5.74242e-07	1.46419
AT5G15853	1.76931e-05	2.59054e-05	9.24637e-07	7.54977e-07	1.46416
AT3G27060	3.78654e-05	5.53679e-05	1.44606e-06	5.69162e-06	1.46223
AT4G23250	1.13455e-06	1.65895e-06	3.38819e-07	3.07428e-07	1.46221
AT3G23210	2.82641e-06	4.13115e-06	1.27651e-06	1.15336e-06	1.46162
AT5G07450	0.000140615	0.000205494	9.85213e-06	4.99587e-06	1.46139
AT5G02320	4.6539e-06	6.79919e-06	1.68669e-07	3.37113e-08	1.46097
AT3G04780	1.86274e-06	2.72088e-06	1.07995e-07	2.29452e-07	1.46069
AT5G62530	1.78228e-06	2.60315e-06	2.00117e-07	4.19515e-07	1.46057
AT1G12410	5.79024e-07	8.45699e-07	2.35868e-07	2.31077e-07	1.46056
AT5G61580	7.6001e-06	1.10986e-05	6.42928e-07	3.87552e-06	1.46032
AT1G48640	2.32889e-05	3.40069e-05	3.9801e-06	4.91271e-06	1.46022
AT5G07740	4.44191e-06	6.48446e-06	2.57528e-07	3.65118e-09	1.45984
AT5G57660	1.24438e-06	1.81631e-06	9.82488e-07	3.26109e-07	1.45962
AT4G01870	4.62631e-06	6.75238e-06	1.68431e-06	2.07117e-06	1.45956
AT3G48310	2.55159e-06	3.72395e-06	1.66517e-06	4.41847e-07	1.45946
AT4G26680	9.43306e-05	0.000137647	2.96518e-07	1.15893e-05	1.4592
AT1G62810	2.45351e-06	3.57979e-06	7.49142e-07	2.37979e-07	1.45905
AT3G15351	1.75291e-06	2.55749e-06	1.21331e-06	9.66548e-07	1.45899
AT5G43840	1.7077e-06	2.49144e-06	3.0559e-07	1.46199e-07	1.45894
AT1G55250	3.27211e-06	4.77382e-06	6.19487e-07	1.45063e-06	1.45894
AT4G20470	1.28959e-06	1.88121e-06	7.47661e-08	1.21305e-06	1.45877
AT4G12970	1.50158e-06	2.18992e-06	1.40924e-08	3.8988e-08	1.45841
AT5G41040	5.80413e-05	8.46406e-05	1.24092e-06	1.13873e-05	1.45828
AT4G14490	6.4773e-07	9.44197e-07	1.38703e-07	1.12087e-07	1.4577
AT5G37290	3.55281e-07	5.17757e-07	8.05511e-08	4.90989e-07	1.45732
AT5G52630	4.1847e-06	6.09765e-06	1.25411e-06	6.09204e-08	1.45713
AT1G18070	6.98619e-05	0.000101768	3.03007e-06	7.32997e-06	1.4567
AT4G05030	8.57962e-06	1.24968e-05	1.09476e-07	6.33461e-08	1.45657
AT1G72280	1.15217e-06	1.67819e-06	2.69098e-07	6.84703e-07	1.45654
AT5G56790	0.000211552	0.000308117	4.79695e-07	2.33183e-05	1.45646
AT5G56795	0.000211552	0.000308032	4.79695e-07	2.31977e-05	1.45606
AT2G30920	1.34649e-05	1.95975e-05	3.10708e-06	2.14822e-07	1.45545
AT3G13870	4.8189e-06	7.0094e-06	1.5413e-06	9.4259e-07	1.45456
AT3G10113	2.38526e-05	3.4676e-05	1.24698e-06	4.17034e-06	1.45376
AT5G12420	1.43875e-06	2.09142e-06	2.85712e-07	3.04176e-07	1.45364
AT5G61400	0.000725721	0.0010549	1.63831e-05	1.04535e-05	1.45359
AT1G23147	4.23988e-07	6.16255e-07	1.77717e-07	1.47824e-07	1.45347
AT5G42500	4.23988e-07	6.16255e-07	1.77717e-07	1.47824e-07	1.45347
AT1G74460	1.64898e-05	2.39581e-05	1.36062e-06	8.55286e-07	1.45291
AT1G08880	2.33781e-06	3.39601e-06	7.74804e-07	7.01759e-07	1.45265
AT1G78280	3.00375e-05	4.36217e-05	7.92087e-08	1.75321e-06	1.45224
AT5G39080	6.59479e-07	9.57406e-07	5.4398e-07	3.34637e-07	1.45176
AT5G11520	7.16437e-06	1.03982e-05	4.15367e-07	1.1964e-06	1.45138
AT3G16310	1.55854e-06	2.26199e-06	5.16536e-07	6.2946e-08	1.45136
AT1G04650	1.15217e-06	1.67216e-06	2.69098e-07	5.29977e-07	1.45131
AT5G14880	1.15887e-05	1.68178e-05	6.49779e-08	3.39113e-07	1.45123
AT2G02400	5.21724e-05	7.57029e-05	1.10296e-06	1.25249e-06	1.45101
AT1G49870	5.11135e-06	7.41545e-06	1.32205e-06	1.14113e-07	1.45078
AT3G04730	4.92695e-07	7.14752e-07	2.74883e-07	1.9534e-07	1.4507
AT3G15190	4.08075e-06	5.91989e-06	1.3544e-07	1.61754e-06	1.45069
AT4G25130	7.82385e-06	1.13496e-05	9.59347e-07	3.52918e-07	1.45064
AT5G05410	1.13455e-06	1.64574e-06	3.38819e-07	8.48783e-08	1.45056
AT3G48350	6.41856e-07	9.30987e-07	6.39364e-08	1.10462e-07	1.45046
AT1G35160	7.28185e-07	1.0559e-06	4.46815e-07	6.77801e-07	1.45005
AT1G77420	4.42429e-06	6.41238e-06	3.50389e-07	9.82828e-08	1.44936
AT3G15470	9.15277e-06	1.32644e-05	7.62469e-08	1.02219e-06	1.44922
AT3G21215	1.95494e-06	2.83259e-06	8.21385e-07	3.36262e-07	1.44894
AT1G30410	8.7464e-06	1.26723e-05	7.09387e-07	3.68871e-06	1.44886
AT1G06925	7.10563e-07	1.02948e-06	1.61102e-07	2.32703e-07	1.44883
AT5G07770	1.42113e-06	2.05897e-06	3.22204e-07	4.65405e-07	1.44883
AT4G29230	3.03253e-06	4.39304e-06	9.8501e-07	3.00525e-07	1.44864
AT2G29710	3.01491e-06	4.36662e-06	3.77093e-07	1.44573e-07	1.44834
AT2G38610	1.07759e-06	1.56045e-06	1.63625e-07	3.57369e-08	1.44809
AT3G23180	3.48411e-06	5.04289e-06	7.08345e-07	2.03503e-06	1.4474
AT5G02810	2.42414e-06	3.50771e-06	2.64053e-07	1.36045e-07	1.44699
AT4G34760	9.10808e-07	1.3178e-06	6.55239e-07	1.75033e-07	1.44684
AT1G71940	5.43023e-05	7.85584e-05	1.90918e-06	5.92188e-06	1.44669
AT5G66710	9.73315e-05	0.000140807	4.53032e-06	9.53356e-06	1.44667
AT1G09520	3.6703e-07	5.30967e-07	3.24727e-07	2.6844e-07	1.44666
AT1G61480	3.6703e-07	5.30967e-07	3.24727e-07	2.6844e-07	1.44666
AT3G14395	3.26067e-05	4.71619e-05	2.19388e-06	8.47583e-07	1.44639
AT1G10180	6.12611e-06	8.85816e-06	8.58618e-07	4.99117e-07	1.44597
AT5G17400	2.45351e-06	3.54734e-06	7.49142e-07	5.31602e-07	1.44582
AT4G11080	1.04717e-05	1.51336e-05	1.01171e-06	2.2385e-06	1.44518
AT3G51720	0.000101741	0.00014698	8.66687e-06	1.15002e-05	1.44465
AT3G49810	1.30721e-06	1.88839e-06	6.82683e-07	2.24175e-07	1.4446
AT1G02050	6.53604e-07	9.44197e-07	3.41341e-07	1.12087e-07	1.4446
AT1G24625	4.35736e-07	6.29464e-07	2.27561e-07	7.47249e-08	1.4446
AT3G02350	4.35736e-07	6.29464e-07	2.27561e-07	7.47249e-08	1.4446
AT3G22680	2.17868e-07	3.14732e-07	1.1378e-07	3.73625e-08	1.4446
AT5G02880	2.17868e-07	3.14732e-07	1.1378e-07	3.73625e-08	1.4446
AT1G75210	6.17727e-05	8.91944e-05	1.65955e-06	3.11239e-06	1.44391
AT4G04210	1.28959e-06	1.86197e-06	7.47661e-08	2.20924e-07	1.44385
AT3G27960	1.22675e-06	1.77066e-06	3.74571e-07	8.73141e-07	1.44337
AT2G31150	5.04443e-07	7.27962e-07	1.30395e-07	4.17889e-07	1.4431
AT2G34180	2.854e-06	4.11794e-06	2.39131e-07	9.30811e-07	1.44287
AT5G20420	3.68614e-06	5.318e-06	1.32635e-06	1.40474e-06	1.4427
AT3G63390	4.18114e-07	6.03045e-07	3.80356e-07	3.70374e-07	1.4423
AT4G27440	0.000105376	0.000151976	6.63543e-06	2.9042e-06	1.44223
AT2G26350	1.27784e-06	1.84273e-06	3.30512e-07	7.71207e-07	1.44207
AT2G37640	2.86575e-07	4.1323e-07	1.66147e-08	3.80527e-07	1.44196
AT5G41780	2.86575e-07	4.1323e-07	1.66147e-08	3.80527e-07	1.44196
AT5G45160	6.01337e-05	8.67102e-05	1.86797e-06	1.52896e-06	1.44196
AT2G26360	4.38618e-05	6.32408e-05	6.2113e-07	5.85008e-06	1.44182
AT4G14960	1.30133e-06	1.87518e-06	4.80044e-07	1.62555e-09	1.44097
AT4G14560	3.1347e-06	4.51681e-06	4.25155e-07	1.56312e-06	1.44091
AT2G23000	9.36655e-06	1.34939e-05	2.36373e-06	9.38938e-07	1.44064
AT1G79460	8.71116e-06	1.25497e-05	5.06447e-07	8.26851e-07	1.44064
AT5G09270	1.08347e-06	1.56045e-06	3.66263e-07	3.57369e-08	1.44024
AT4G38280	3.71056e-05	5.34097e-05	1.94896e-06	5.10045e-07	1.4394
AT3G45290	3.89606e-05	5.60777e-05	6.74514e-07	1.62969e-06	1.43934
AT4G35080	0.000284774	0.000409875	1.08967e-06	6.78109e-06	1.4393
AT3G30842	1.48983e-06	2.14426e-06	4.1937e-07	5.86021e-07	1.43926
AT1G08580	2.56073e-05	3.68406e-05	6.85416e-08	1.92454e-06	1.43867
AT3G10490	1.46812e-06	2.11181e-06	1.29891e-06	1.3556e-06	1.43844
AT3G26690	1.78228e-06	2.56352e-06	2.00117e-07	2.48133e-07	1.43833
AT2G43100	4.86002e-06	6.98901e-06	1.22828e-07	7.17189e-07	1.43806
AT3G62140	6.11027e-06	8.77775e-06	1.0623e-06	3.48809e-06	1.43656
AT2G02380	1.6498e-05	2.36939e-05	3.29177e-06	3.5957e-06	1.43617
AT1G80745	2.00015e-06	2.87222e-06	8.63362e-08	1.00391e-06	1.436
AT1G14330	1.37592e-06	1.97368e-06	5.85517e-07	3.4479e-07	1.43445
AT1G48890	3.3919e-06	4.86514e-06	1.42174e-06	3.56569e-07	1.43434
AT4G13800	3.61155e-07	5.17757e-07	1.22088e-07	4.90989e-07	1.43361
AT1G76500	4.29862e-07	6.16255e-07	2.4922e-08	1.47824e-07	1.43361
AT4G15790	4.29862e-07	6.16255e-07	2.4922e-08	1.47824e-07	1.43361
AT5G43830	4.00617e-06	5.74329e-06	2.99666e-08	6.4409e-07	1.43361
AT2G05520	2.22706e-05	3.19083e-05	1.541e-06	6.04577e-06	1.43275
AT4G34881	3.8401e-05	5.50072e-05	2.22637e-06	9.29228e-06	1.43244
AT3G52470	6.62468e-06	9.48762e-06	9.30862e-07	5.73842e-07	1.43216
AT1G16610	4.35558e-06	6.23578e-06	2.53223e-07	1.07173e-06	1.43168
[truncated: 11,272 more rows]

## Sheet: 500pb_after-cpsf30-3
Gene ID	mean WT	mcpsf30-3	sdWT	sdcpsf30-3	FC_WT/cpsf30-3
AT5G35100	2.17868e-07	2.73806e-06	1.1378e-07	1.73352e-07	12.5675
AT3G49060	2.11994e-07	2.61545e-06	8.88585e-08	9.24676e-07	12.3374
AT5G13190	4.8682e-07	5.39439e-06	4.77522e-07	1.84947e-06	11.0809
AT4G35250	7.73395e-07	7.06992e-06	4.60907e-07	1.32934e-06	9.1414
AT5G22340	2.17868e-07	1.74364e-06	1.1378e-07	5.39429e-07	8.0032
AT4G18400	2.17868e-07	1.60741e-06	1.1378e-07	4.23805e-07	7.37792
AT5G18630	1.36417e-06	9.94417e-06	1.80239e-07	2.5043e-06	7.28956
AT5G14910	1.06584e-06	7.69654e-06	2.41653e-07	1.83023e-06	7.22107
AT3G45443	2.11994e-07	1.51206e-06	8.88585e-08	4.04574e-07	7.13258
AT5G55070	3.61155e-07	2.57459e-06	1.22088e-07	4.0453e-07	7.12875
AT3G08610	5.73149e-07	4.01854e-06	3.32294e-08	1.05951e-06	7.01132
AT5G60600	4.35736e-07	3.03775e-06	2.27561e-07	1.02106e-06	6.97153
AT5G07370	3.61155e-07	2.32939e-06	1.22088e-07	7.51297e-07	6.44982
AT4G34110	9.85389e-07	5.91203e-06	5.49765e-07	1.81094e-06	5.99969
AT3G22960	4.98569e-07	2.98325e-06	7.22438e-08	9.82466e-07	5.98363
AT1G49670	3.61155e-07	2.01608e-06	1.22088e-07	1.54139e-07	5.58231
AT2G04700	6.41856e-07	3.31019e-06	6.39364e-08	5.2011e-07	5.15721
AT3G48710	3.6703e-07	1.86623e-06	3.24727e-07	1.02101e-06	5.08469
AT4G25290	2.26259e-05	9.98914e-05	1.62155e-06	9.95875e-06	4.41492
AT1G78420	2.11994e-07	1.06253e-06	8.88585e-08	3.46775e-07	5.01208
AT1G75100	5.04443e-07	2.46561e-06	1.30395e-07	2.11938e-07	4.8878
AT5G19690	4.8682e-07	2.37026e-06	4.77522e-07	1.15562e-07	4.86886
AT2G35450	1.15217e-06	5.58509e-06	2.69098e-07	1.92707e-07	4.84744
AT2G17650	9.40179e-07	2.57459e-06	3.57956e-07	7.5135e-07	2.73841
AT3G17626	1.21501e-06	4.39996e-06	3.07071e-08	2.50488e-07	3.62135
AT5G01010	4.35736e-07	2.09781e-06	2.27561e-07	8.86152e-07	4.8144
AT3G44890	5.73149e-07	2.75168e-06	3.32294e-08	3.8559e-08	4.80098
AT4G08540	2.11994e-07	9.94421e-07	8.88585e-08	4.43098e-07	4.6908
AT1G12880	2.17868e-07	1.02166e-06	1.1378e-07	2.88959e-07	4.68936
AT4G19829	5.84898e-07	2.68357e-06	4.38507e-07	1.34882e-07	4.5881
AT2G47760	5.04443e-07	2.2749e-06	1.30395e-07	4.43063e-07	4.50973
AT2G36895	1.27784e-06	5.61235e-06	3.30512e-07	1.77241e-06	4.39206
AT1G43670	6.29877e-06	2.72716e-05	1.62884e-07	3.88235e-08	4.32967
AT1G18720	2.92449e-07	1.21238e-06	2.19254e-07	3.66042e-07	4.1456
AT5G27300	4.4161e-07	1.82537e-06	4.302e-07	6.55018e-07	4.13345
AT3G47890	5.79024e-07	2.38387e-06	2.35868e-07	1.05953e-06	4.11706
AT2G16405	2.11994e-07	8.58194e-07	8.88585e-08	5.20137e-07	4.0482
AT2G19830	4.92695e-07	1.97521e-06	2.74883e-07	4.81595e-07	4.009
AT4G26310	2.17868e-07	8.71817e-07	1.1378e-07	3.08225e-07	4.00158
AT1G50740	1.22675e-06	4.86312e-06	3.74571e-07	5.20198e-07	3.96422
AT4G08110	1.49571e-06	5.80305e-06	2.16731e-07	1.27153e-06	3.87981
AT2G18040	2.92449e-07	1.13064e-06	2.19254e-07	2.50453e-07	3.86612
AT5G58700	2.92449e-07	1.13064e-06	2.19254e-07	2.50453e-07	3.86612
AT5G19330	1.44462e-06	5.53061e-06	4.88351e-07	1.65682e-06	3.82841
AT2G36900	3.55281e-07	1.3486e-06	8.05511e-08	1.73397e-07	3.79585
AT4G27430	7.79269e-07	2.92877e-06	2.58268e-07	4.81648e-07	3.75835
AT1G48410	2.11994e-07	7.90084e-07	8.88585e-08	4.23814e-07	3.72692
AT5G08650	2.11994e-07	7.90084e-07	8.88585e-08	4.23814e-07	3.72692
AT1G78690	4.18114e-07	1.55293e-06	3.80356e-07	1.15571e-07	3.71413
AT4G09730	5.10317e-07	1.89349e-06	3.33034e-07	5.58696e-07	3.71041
AT5G08060	2.86575e-07	1.06253e-06	1.66147e-08	3.46775e-07	3.70769
AT1G58270	5.73149e-07	2.08419e-06	3.32294e-08	5.78165e-08	3.63639
AT1G32230	6.35982e-07	2.28852e-06	2.66575e-07	2.31151e-07	3.59841
AT5G13710	2.92449e-07	1.03528e-06	2.19254e-07	7.70475e-08	3.54005
AT1G29550	3.5311e-06	1.23825e-05	9.12766e-07	1.5603e-06	3.50671
AT2G20820	9.22557e-07	3.17397e-06	2.49961e-07	8.28415e-07	3.44041
AT5G14220	1.34654e-06	4.60429e-06	4.27678e-07	3.84797e-08	3.41934
AT1G32940	2.17868e-07	7.35597e-07	1.1378e-07	1.1558e-07	3.37634
AT1G70290	9.40179e-07	3.10586e-06	3.57956e-07	9.24737e-07	3.30348
AT1G52310	9.16682e-07	2.99687e-06	4.526e-07	7.70554e-07	3.26926
AT3G55200	2.92449e-07	9.53551e-07	2.19254e-07	1.92636e-07	3.26057
AT3G13062	8.79161e-06	2.83613e-05	1.98335e-07	7.28174e-06	3.22595
AT4G27585	2.11994e-07	6.8111e-07	8.88585e-08	1.92654e-07	3.21287
AT2G41945	4.35736e-07	1.38946e-06	2.27561e-07	3.46749e-07	3.18876
AT5G07590	2.80701e-07	8.85441e-07	1.86024e-07	9.63138e-08	3.1544
AT4G13780	4.98569e-07	1.56655e-06	7.22438e-08	9.63402e-08	3.1421
AT2G45280	8.71473e-07	2.72444e-06	4.55122e-07	7.70616e-07	3.12625
AT2G03530	1.91382e-06	5.92565e-06	5.97087e-07	8.66974e-07	3.09624
AT4G16500	5.73149e-07	1.77089e-06	3.32294e-08	9.63252e-07	3.08975
AT5G39340	8.47976e-07	2.50648e-06	3.55434e-07	3.08208e-07	2.95584
AT2G02410	1.43287e-07	4.22285e-07	8.30734e-09	3.66024e-07	2.94712
AT5G47760	4.98569e-07	1.45757e-06	7.22438e-08	4.43072e-07	2.92351
AT5G23150	2.06886e-06	6.021e-06	1.83502e-07	3.85943e-08	2.91031
AT5G37930	7.85143e-07	2.2749e-06	5.56291e-08	4.43063e-07	2.89743
AT1G68010	3.49407e-07	1.00804e-06	2.8319e-07	5.0087e-07	2.885
AT2G27260	9.22557e-07	2.64271e-06	2.49961e-07	6.55027e-07	2.86455
AT3G59210	2.80701e-07	8.03707e-07	1.86024e-07	2.11903e-07	2.86322
AT3G63120	6.4773e-07	1.85262e-06	1.38703e-07	7.70387e-08	2.86016
AT2G35780	6.35982e-07	1.81175e-06	2.66575e-07	4.43107e-07	2.84875
AT1G78920	1.14042e-06	3.22845e-06	1.3618e-07	6.35699e-07	2.83092
AT2G17780	1.26022e-06	3.54177e-06	9.38429e-07	7.70625e-07	2.81045
AT3G28950	1.21501e-06	3.39193e-06	3.07071e-08	7.51358e-07	2.7917
AT5G60940	9.34305e-07	2.58821e-06	1.55317e-07	1.92619e-07	2.7702
AT1G17530	6.53604e-07	1.79813e-06	3.41341e-07	2.31195e-07	2.7511
AT4G39710	5.07789e-06	1.39083e-05	9.04778e-09	2.52382e-06	2.73898
AT3G49910	1.99427e-06	5.40801e-06	2.88975e-07	9.05498e-07	2.71177
AT1G52230	2.97269e-05	8.04527e-05	6.47748e-06	2.28488e-05	2.70639
AT2G44210	5.79024e-07	1.56655e-06	2.35868e-07	9.63402e-08	2.7055
AT5G37850	4.98569e-07	1.3486e-06	7.22438e-08	1.73397e-07	2.70494
AT1G56500	1.0413e-05	2.79663e-05	1.01468e-06	3.02425e-06	2.68571
AT5G18640	4.23988e-07	1.13064e-06	1.77717e-07	2.50453e-07	2.66668
AT5G44380	1.43287e-07	3.81422e-07	8.30734e-09	1.54121e-07	2.66194
AT5G16470	5.04443e-07	1.33497e-06	1.30395e-07	3.85149e-08	2.64643
AT5G66490	3.30736e-06	8.74544e-06	5.96347e-07	8.0921e-07	2.64424
AT4G12610	6.41856e-07	1.67553e-06	6.39364e-08	6.35752e-07	2.61045
AT4G05090	1.43287e-07	3.67798e-07	8.30734e-09	5.779e-08	2.56686
AT1G67740	4.35736e-07	1.11702e-06	2.27561e-07	3.85414e-08	2.56352
AT4G19830	1.37004e-06	3.48728e-06	3.82878e-07	7.7021e-08	2.54538
AT3G48590	1.7999e-06	4.53618e-06	4.078e-07	1.09804e-06	2.52023
AT1G57720	2.86575e-07	7.21973e-07	1.66147e-08	3.27491e-07	2.51932
AT3G25220	4.8682e-07	1.226e-06	4.77522e-07	5.77953e-07	2.51838
AT4G25970	1.51333e-06	3.80059e-06	3.91185e-07	1.3293e-06	2.51141
AT4G30240	2.11994e-07	5.31266e-07	8.88585e-08	1.73388e-07	2.50604
AT4G27760	7.79269e-07	1.94797e-06	2.58268e-07	9.05418e-07	2.49973
AT3G62910	3.55281e-07	8.85441e-07	8.05511e-08	9.63138e-08	2.49222
AT4G15800	3.43302e-06	8.54111e-06	3.26274e-09	1.09818e-06	2.48793
AT5G37055	2.92449e-07	7.21973e-07	2.19254e-07	3.27491e-07	2.46872
AT5G34850	1.63312e-06	4.00492e-06	4.11063e-07	1.04034e-06	2.45232
AT3G63250	1.4505e-06	3.55539e-06	6.9099e-07	1.73344e-07	2.45115
AT1G71340	3.31911e-06	8.11882e-06	1.00162e-06	3.08322e-07	2.44609
AT5G54940	3.88051e-06	9.48103e-06	6.29576e-07	4.6225e-07	2.44325
AT1G74940	2.11994e-07	5.17642e-07	8.88585e-08	3.85237e-08	2.44178
AT2G40316	2.11994e-07	5.17642e-07	8.88585e-08	3.85237e-08	2.44178
AT2G39260	2.17868e-07	5.31266e-07	1.1378e-07	1.73388e-07	2.43847
AT2G36000	4.45366e-06	1.08433e-05	6.62805e-07	1.07894e-06	2.43469
AT1G22885	1.78228e-06	4.33185e-06	2.00117e-07	3.46811e-07	2.43051
AT1G10350	1.61141e-06	3.88232e-06	1.30721e-06	2.89012e-07	2.40928
AT1G68520	1.4505e-06	3.48728e-06	6.9099e-07	1.07886e-06	2.4042
AT1G06270	8.59724e-07	2.05695e-06	4.9844e-08	3.66006e-07	2.39257
AT2G45910	4.80894e-06	1.14971e-05	5.82254e-07	2.61987e-06	2.39078
AT5G41220	2.17868e-07	5.17642e-07	1.1378e-07	3.85237e-08	2.37594
AT2G32320	2.33781e-06	5.51697e-06	7.74804e-07	2.02273e-06	2.35989
AT3G46980	1.05997e-06	2.47924e-06	4.44292e-07	1.57973e-06	2.33898
AT5G25890	3.61155e-07	8.44577e-07	1.22088e-07	4.23832e-07	2.33854
AT3G06670	2.80701e-07	6.53863e-07	1.86024e-07	2.31169e-07	2.3294
AT2G45290	4.18114e-07	9.67174e-07	3.80356e-07	1.92751e-08	2.31319
AT4G36780	1.71357e-06	3.93681e-06	1.02951e-07	1.92222e-08	2.29743
AT3G49120	5.04443e-07	1.15789e-06	1.30395e-07	6.74276e-07	2.29538
AT1G27510	4.92695e-07	1.13064e-06	2.74883e-07	2.50453e-07	2.29481
AT3G54900	1.59966e-06	3.66436e-06	9.01936e-07	7.89812e-07	2.29072
AT4G19190	7.91018e-07	1.81175e-06	1.4701e-07	4.43107e-07	2.29041
AT5G03850	1.88623e-06	4.31823e-06	9.18551e-07	1.34899e-07	2.28934
AT5G15260	8.65598e-07	1.97522e-06	2.52483e-07	6.74285e-07	2.28191
AT2G20180	4.29862e-07	9.80798e-07	2.4922e-08	2.31187e-07	2.28166
AT4G08170	6.53604e-07	1.48482e-06	3.41341e-07	1.13663e-06	2.27175
AT2G20810	2.47522e-06	5.58509e-06	9.69136e-07	1.92707e-07	2.2564
AT1G57540	1.20913e-06	2.71082e-06	2.33346e-07	1.71458e-06	2.24196
AT1G74840	1.06584e-06	2.38388e-06	2.41653e-07	9.6349e-08	2.23661
AT4G26210	1.62725e-06	3.60988e-06	6.13702e-07	6.74302e-07	2.2184
AT2G33370	2.72246e-06	5.99376e-06	1.57839e-07	7.70651e-07	2.2016
AT4G16390	1.09521e-06	2.41113e-06	7.71541e-07	5.20172e-07	2.20151
AT5G05660	1.25025e-06	2.75168e-06	1.18513e-06	3.8559e-08	2.2009
AT2G24120	1.29546e-06	2.83341e-06	2.77405e-07	1.54148e-07	2.18719
AT1G73177	1.43287e-07	3.13311e-07	8.30734e-09	2.50444e-07	2.18659
AT3G62460	9.97137e-07	2.17954e-06	1.44488e-07	7.70563e-07	2.1858
AT1G60010	2.11994e-07	4.63155e-07	8.88585e-08	2.6971e-07	2.18476
AT4G10030	1.02063e-06	2.20679e-06	6.66068e-07	3.4674e-07	2.16218
AT1G05890	1.00301e-06	2.16593e-06	5.81514e-08	1.73405e-07	2.15942
AT1G44750	3.61155e-07	7.76467e-07	1.22088e-07	5.20154e-07	2.14995
AT2G21440	1.35829e-06	2.90152e-06	2.23997e-08	1.09805e-06	2.13615
AT5G19860	1.28959e-06	2.75168e-06	7.47661e-08	3.8559e-08	2.13377
AT3G56650	4.35736e-07	9.26311e-07	2.27561e-07	5.39421e-07	2.12585
AT5G46160	5.04443e-07	1.06253e-06	1.30395e-07	3.46775e-07	2.10635
AT5G16400	1.29546e-06	2.7108e-06	2.77405e-07	1.75306e-06	2.09254
AT3G14150	1.08347e-06	2.26128e-06	3.66263e-07	6.54974e-07	2.08708
AT4G00740	2.49872e-06	5.20366e-06	1.5858e-07	1.11729e-06	2.08253
AT5G48655	8.65598e-07	1.79813e-06	2.52483e-07	2.31195e-07	2.07732
AT1G23310	8.5385e-07	1.77088e-06	1.52795e-07	1.92628e-07	2.074
AT1G28060	2.79704e-06	5.78942e-06	2.63313e-07	9.62609e-08	2.06984
AT3G10490	1.46812e-06	3.03774e-06	1.29891e-06	1.3482e-07	2.06914
AT2G39960	4.4161e-07	9.12687e-07	4.302e-07	3.27509e-07	2.06673
AT1G73470	3.17582e-06	6.52501e-06	9.93317e-07	1.36772e-06	2.05459
AT3G63080	3.61155e-07	7.35597e-07	1.22088e-07	1.1558e-07	2.03679
AT5G01470	1.29546e-06	2.61546e-06	2.77405e-07	2.31204e-07	2.01894
AT5G35460	7.10563e-07	1.43033e-06	1.61102e-07	2.88985e-07	2.01295
AT2G40860	1.90973e-06	3.82783e-06	1.72911e-06	5.58634e-07	2.00438
AT5G46410	7.28185e-07	1.45757e-06	4.46815e-07	4.43072e-07	2.00165
