# Supplementary material for: The m6A pathway protects the transcriptome integrity by restricting RNA chimera formation in plants
Source: Life Sci Alliance. 2019 May 29;2(3):e201900393. doi: 10.26508/lsa.201900393 (PMC6545605; doi:10.26508/lsa.201900393)
Supplement: Supplementary file 6 [file LSA-2019-00393_TableS6.xls]

## Sheet: Feuil1
Gene ID	m6A Fold enrichment score (IP/Input)(Shen et al. 2016)				Fold change (Log2) in read counts in500 bp downstream region
AT1G01050	4.01904				1.278024555
AT1G01100	7.03516				1.41014623
AT1G01140	8.46305				1.719254314
AT1G01160	6.90053				0.603140148
AT1G01170	6.90053				0.92351988
AT1G01320	4.20813				1.483012452
AT1G01510	8.08173				1.10288349
AT1G01650	9.60702				1.974809372
AT1G01710	10.36966				1.721014021
AT1G01790	9.2257				2.689477679
AT1G01930	7.59224				1.259723311
AT1G01940	8.4298				1.056450493
AT1G01960	5.31796				1.212839263
AT1G02080	9.8825				1.863165369
AT1G02090	3.23774				2.208907276
AT1G02100	11.07489				1.367864855
AT1G02110	4.42983				0.916977718
AT1G02120	11.40834				0.975497045
AT1G02130	5.72793				0.926181803
AT1G02150	7.2064				1.045763729
AT1G02270	5.41247				1.15137358
AT1G02330	6.55644				0.926660932
AT1G02560	3.45835				4.932737779
AT1G02680	6.17512				3.35312102
AT1G02780	4.2777				1.265716853
AT1G02840	9.25383				3.877078861
AT1G02910	5.69418				1.738159085
AT1G03040	5.79379				0.782871515
AT1G03090	4.43783				1.34380755
AT1G03160	4.80035				1.240988127
AT1G03280	6.23047				1.310804906
AT1G03330	10.66331				3.438659283
AT1G03380	6.55644				2.159043843
AT1G03475	12.86974				0.983959055
AT1G03630	3.57996				1.146781892
AT1G03680	7.07108				0.573929917
AT1G03860	8.62566				3.429961764
AT1G03910	12.643				1.060919067
AT1G03930	5.07954				0.935529719
AT1G04080	13.80157				1.89619301
AT1G04120	6.75467				1.770690728
AT1G04140	8.15061				1.002849379
AT1G04170	7.59224				1.799331309
AT1G04270	6.79143				1.156659609
AT1G04410	6.53891				1.685050535
AT1G04420	5.98848				1.159254735
AT1G04480	5.2879				1.967030579
AT1G04510	11.89495				2.887780496
AT1G04590	11.50087				2.983354537
AT1G04690	5.03009				4.143330297
AT1G04710	6.17512				1.328552375
AT1G04750	7.31908				1.679901178
AT1G04820	6.38547				1.161713657
AT1G04850	11.7689				2.700232428
AT1G04940	5.03115				0.992526901
AT1G04960	6.17512				1.18001057
AT1G04970	7.31908				0.70002775
AT1G05030	5.41247				1.172054365
AT1G05120	9.2257				1.731875568
AT1G05180	5.37422				2.999677099
AT1G05205	5.35873				1.166801305
AT1G05270	6.17512				1.304469522
AT1G05500	15.32686				3.114726291
AT1G05720	6.55644				1.293157405
AT1G05850	4.14152				1.099385058
AT1G05890	8.08173				7.663715737
AT1G05940	7.31908				2.592193349
AT1G05960	9.98834				0.958173898
AT1G05960	5.79379				0.958173898
AT1G06010	5.79379				1.895368486
AT1G06040	3.82188				1.089458966
AT1G06130	11.51363				0.753430585
AT1G06149	5.79379				1.558873261
AT1G06200	22.19067				0.951071019
AT1G06230	10.36966				0.993281956
AT1G06390	8.90387				0.642042381
AT1G06400	5.33165				0.924453313
AT1G06410	4.08494				1.074552871
AT1G06430	6.95052				2.119730542
AT1G06460	4.55534				1.338339793
AT1G06470	14.18289				1.485758503
AT1G06550	5.35873				1.50185381
AT1G06650	5.89274				0.876805319
AT1G06950	13.39025				3.063586314
AT1G06960	3.88718				2.192038148
AT1G07040	3.6836				1.199862459
AT1G07080	13.73438				3.45329843
AT1G07110	9.50521				3.768449035
AT1G07140	3.69764				4.204293684
AT1G07210	7.31908				1.292329156
AT1G07230	6.93776				3.626071463
AT1G07280	5.07954				2.007752228
AT1G07320	2.07682				1.748188391
AT1G07420	9.60702				2.167152991
AT1G07470	6.17512				2.592652892
AT1G07700	5.9171				0.795683533
AT1G07705	5.41247				2.370829639
AT1G07770	5.29291				0.886402771
AT1G07830	5.79379				1.010746681
AT1G07890	4.37271				1.477539291
AT1G07920	2.7636				0.814284375
AT1G07930	2.38664				0.592042116
AT1G07940	7.84435				0.910409674
AT1G07960	10.36966				0.982224159
AT1G07990	5.39291				1.188845167
AT1G08040	11.51363				1.139511992
AT1G08130	6.93776				1.171623022
AT1G08190	6.1061				2.51031286
AT1G08190	2.65555				2.51031286
AT1G08200	3.28275				2.605675669
AT1G08260	6.17512				2.030667547
AT1G08270	6.17512				1.643428854
AT1G08360	4.65132				1.157229991
AT1G08480	12.6576				0.86688895
AT1G08490	8.65244				0.480283526
AT1G08510	3.29216				1.218820985
AT1G08520	7.84435				1.042811898
AT1G08540	5.34473				0.823107302
AT1G08550	4.72285				0.634779254
AT1G08580	4.52116				1.065037386
AT1G08600	3.96278				1.513144433
AT1G08620	5.79379				0.666441871
AT1G08640	8.4298				0.657861195
AT1G08720	6.17512				1.848146486
AT1G08820	13.80157				2.944920719
AT1G08970	6.93776				0.912055611
AT1G09020	5.07954				1.0964738
AT1G09130	9.1007				0.960680559
AT1G09140	13.66888				0.622951129
AT1G09150	8.08173				1.243968518
AT1G09210	7.9056				0.881159416
AT1G09270	4.89037				1.157898844
AT1G09340	5.76211				1.864799642
AT1G09430	10.36966				1.122148931
AT1G09570	3.65259				1.965646392
AT1G09590	4.01975				2.445588574
AT1G09640	5.51504				1.003669463
AT1G09660	3.96278				1.134767192
AT1G09660	2.7627				1.134767192
AT1G09690	2.94502				1.667523963
AT1G09760	4.64295				1.003351854
AT1G09795	9.98834				1.001084237
AT1G09870	6.17512				2.458777872
AT1G09920	13.03892				0.949224239
AT1G10090	8.08173				0.928666663
AT1G10090	5.35873				0.928666663
AT1G10130	7.31908				1.696104786
AT1G10290	7.57058				1.777573049
AT1G10310	6.93776				4.421926749
AT1G10390	4.22031				1.229160754
AT1G10410	6.93776				3.10737485
AT1G10490	5.63792				0.567402945
AT1G10500	5.63792				0.90138666
AT1G10510	5.63792				2.363766311
AT1G10522	14.18289				1.351977246
AT1G10580	5.9171				1.045132285
AT1G10630	7.36931				2.246226103
AT1G10670	6.24512				7.517347244
AT1G10760	13.42812				2.523869815
AT1G10840	6.39799				0.630977903
AT1G10870	7.31908				0.799675879
AT1G10940	3.36651				1.045753823
AT1G10950	6.0229				1.26934087
AT1G10950	4.38783				1.26934087
AT1G11060	5.41247				3.072104333
AT1G11240	5.63792				0.483320571
AT1G11380	6.17512				1.110924778
AT1G11400	7.70041				2.751252592
AT1G11430	6.51144				1.783329638
AT1G11475	10.36966				1.053101692
AT1G11480	6.61216				0.563648629
AT1G11650	5.25435				2.138874713
AT1G11750	7.59224				0.823707498
AT1G11860	3.25562				0.7570927
AT1G11890	7.03022				1.036684262
AT1G11910	4.35502				0.852834889
AT1G12230	11.4738				1.649846979
AT1G12270	3.80965				1.506005449
AT1G12360	5.79379				1.492290168
AT1G12410	4.63982				0.666418818
AT1G12430	4.2685				0.815141026
AT1G12470	6.17512				1.63768807
AT1G12530	3.12522				0.973117836
AT1G12650	3.88718				1.721083408
AT1G12810	4.1179				1.168472165
AT1G12840	16.0895				1.315063043
AT1G13020	4.2685				2.089255805
AT1G13060	7.00679				1.567039126
AT1G13120	5.03115				0.954779501
AT1G13270	6.75467				1.100070382
AT1G13320	14.01357				4.172266456
AT1G13350	5.07954				2.43300101
AT1G13560	5.07954				1.525975404
AT1G13730	6.93776				1.594696165
AT1G13820	11.13231				0.779449832
AT1G14010	5.03115				0.856939407
AT1G14030	6.47548				0.919099745
AT1G14290	5.79379				1.278711006
AT1G14340	5.79379				1.250117439
AT1G14400	6.11296				0.982572814
AT1G14610	8.77181				5.712210141
AT1G14620	8.08173				1.176252971
AT1G14650	6.93776				1.81699508
AT1G14690	7.70041				2.505289555
AT1G14710	5.32768				2.555155496
AT1G14720	4.85661				0.988490187
AT1G14830	14.20197				1.354320671
AT1G14980	3.28275				1.837296252
AT1G15060	4.64982				2.259385681
AT1G15120	22.12272				1.070391199
AT1G15130	2.96365				0.584353949
AT1G15140	6.15922				1.07446111
AT1G15180	7.70041				1.232790558
AT1G15270	5.04344				1.217289802
AT1G15280	3.80965				1.496435669
AT1G15340	3.85881				0.860189874
AT1G15500	4.63368				1.159002534
AT1G15690	4.12031				1.034855802
AT1G15730	6.19629				1.340014343
AT1G15740	10.71957				1.218293109
AT1G15880	7.70041				1.318855061
AT1G15910	10.17555				1.492799994
AT1G15930	5.15039				13.12179381
AT1G15950	4.41232				0.842092226
AT1G15960	4.41232				1.068353132
AT1G15980	8.24063				1.129282801
AT1G16020	6.55644				1.412983353
AT1G16080	7.51216				0.440087337
AT1G16210	5.33165				0.998676583
AT1G16460	9.98834				0.745546642
AT1G16470	5.90357				1.592450702
AT1G16520	6.17512				0.565165777
AT1G16610	11.89495				1.581551081
AT1G16700	9.98834				8.010740107
AT1G16720	5.05247				1.151791066
AT1G16740	5.066				1.127172099
AT1G16780	4.52116				2.44811343
AT1G16840	5.79379				1.305602239
AT1G16880	5.05788				0.693296015
AT1G16890	5.19206				1.045302256
AT1G16900	6.24666				2.038394774
AT1G16920	5.03009				0.942484638
AT1G17110	7.99748				0.675152065
AT1G17210	7.88411				0.804055477
AT1G17290	2.77521				1.657033795
AT1G17340	9.2257				1.737956072
AT1G17450	5.03115				1.279554645
AT1G17470	5.16474				0.871534219
AT1G17500	6.55644				0.79927777
AT1G17720	5.97659				2.961525197
AT1G17720	5.84458				2.961525197
AT1G17730	9.60702				2.250059766
AT1G17840	7.03386				0.952399148
AT1G17850	7.03386				1.074316306
AT1G17880	2.62079				2.193841456
AT1G18070	15.13033				1.263935852
AT1G18080	3.58444				1.39554972
AT1G18260	5.35511				2.250948661
AT1G18270	8.46305				0.669509704
AT1G18450	11.13231				1.233337537
AT1G18500	14.28895				1.601966057
AT1G18540	5.04164				2.835534022
AT1G18630	7.0386				0.608087489
AT1G18660	6.11296				1.019877046
AT1G18730	8.57566				2.212005481
AT1G18800	8.46305				3.67507238
AT1G19120	8.84437				0.707519286
AT1G19140	5.79379				0.694131221
AT1G19400	5.79141				0.94349509
AT1G19485	5.41247				1.367065622
AT1G19660	8.20687				1.437723994
AT1G19740	3.05051				1.114922196
AT1G19880	3.10241				3.278516121
AT1G19910	5.61084				0.826697293
AT1G20010	3.91771				0.857368237
AT1G20050	7.03386				0.995616934
AT1G20090	9.2257				1.075919348
AT1G20110	12.6576				2.519624049
AT1G20200	8.56687				2.658756117
AT1G20225	5.48479				1.176048078
AT1G20260	10.91543				0.776816626
AT1G20540	8.46305				1.264265954
AT1G20550	8.46305				1.100107888
AT1G20580	9.74825				2.930588998
AT1G20693	4.5858				2.272949346
AT1G20696	5.66018				1.776062805
AT1G20810	12.6576				0.969627096
AT1G20840	5.56885				0.969494141
AT1G20920	5.13297				1.02295065
AT1G20960	8.14381				0.872960387
AT1G21065	4.85661				1.194836851
AT1G21350	9.60702				2.184888199
AT1G21400	6.48696				0.642329864
AT1G21560	5.03115				1.23953237
AT1G21590	6.55644				1.713120063
AT1G21640	5.69418				1.111102609
AT1G21690	4.96104				1.859107172
AT1G21720	5.48479				0.72690845
AT1G21750	11.647				0.675866285
AT1G22200	6.93776				1.316108212
AT1G22280	5.03115				3.589656676
AT1G22300	6.588				2.336705737
AT1G22360	3.78378				1.367371254
AT1G22410	5.27539				1.960009355
AT1G22450	6.39799				2.895928479
AT1G22620	9.98834				1.406657487
AT1G22700	6.58581				0.435885528
AT1G22740	5.41247				0.676311733
AT1G22770	10.67912				0.427371157
AT1G22840	9.06532				1.122174123
AT1G22850	4.0528				0.572488438
AT1G23080	7.93718				0.701200192
AT1G23190	11.19453				4.482516306
AT1G23230	5.79379				0.93335401
AT1G23260	9.8825				2.626715823
AT1G23310	3.05943				2.217676635
AT1G23400	7.55727				1.520962843
AT1G23490	4.37158				1.726608031
AT1G23820	4.80035				0.732205748
AT1G23860	9.26737				1.623655013
AT1G23870	9.13433				0.711575969
AT1G23900	8.84437				3.426467874
AT1G23950	5.79379				3.432518637
AT1G23960	5.41247				7.038981914
AT1G24050	9.82574				1.011340286
AT1G24180	9.827				2.614561517
AT1G24190	4.52116				0.658822337
AT1G24267	5.03115				1.398685674
AT1G24267	4.64982				1.398685674
AT1G24310	3.88718				1.224905723
AT1G24360	7.06804				5.058530422
AT1G24460	4.80035				3.554819916
AT1G24490	5.16213				0.743446037
AT1G24510	5.05247				0.916108364
AT1G24706	8.91068				1.436615384
AT1G25260	6.86439				2.154721153
AT1G25350	11.89495				1.309885229
AT1G26110	5.55574				0.86705175
AT1G26150	6.74113				1.668151083
AT1G26370	5.03115				3.245273291
AT1G26460	6.11296				0.801745002
AT1G26550	25.8186				1.073240629
AT1G26630	2.81137				0.967099187
AT1G26740	5.79379				3.222790676
AT1G26830	3.66045				0.780563945
AT1G26850	4.249				0.762817517
AT1G26880	5.97407				2.463165842
AT1G26940	6.93776				2.686514358
AT1G27000	13.45519				6.437639003
AT1G27150	5.41247				3.732704311
AT1G27310	12.09343				0.982422711
AT1G27320	16.82544				0.539722852
AT1G27390	4.80035				0.716554273
AT1G27400	4.62015				1.391758042
AT1G27450	6.06713				1.293090891
AT1G27510	4.38783				1.987810607
AT1G27520	14.56421				0.41374152
AT1G27530	9.67261				1.163239815
AT1G27595	8.08173				1.03079577
AT1G27600	6.93776				2.355125076
AT1G27630	4.80035				1.176449597
AT1G27695	10.36966				0.988934099
AT1G27752	6.14904				0.561865953
AT1G27980	6.17512				1.741659327
AT1G28060	6.34043				1.660725558
AT1G28090	3.39087				2.196899768
AT1G28120	11.87109				2.588187949
AT1G28140	12.6576				2.635425212
AT1G28150	5.9171				1.314513379
AT1G28340	6.93776				1.426244513
AT1G28490	5.03115				1.708183704
AT1G28540	10.36966				1.728491586
AT1G29040	7.31908				1.822440781
AT1G30000	10.36966				0.517129718
AT1G30120	3.57143				0.758884327
AT1G30200	5.7324				0.896219006
AT1G30210	6.17512				0.857072278
AT1G30230	5.50876				1.446765458
AT1G30270	5.90357				4.553063842
AT1G30400	24.18484				1.975069038
AT1G30460	5.03115				3.402816259
AT1G30470	5.03115				1.685410949
AT1G30580	5.52721				0.905497092
AT1G30630	6.75467				1.248584083
AT1G30680	5.40562				1.802977694
AT1G30880	3.50586				1.097890849
AT1G30910	13.42025				2.213979812
AT1G31190	6.17512				0.856534954
AT1G31230	8.46305				0.916333136
AT1G31300	6.93776				7.010096816
AT1G31410	7.59224				3.208760399
AT1G31420	7.57955				2.969000131
AT1G31710	6.48696				0.948026269
AT1G31730	5.35				3.298750922
AT1G31800	13.73438				1.262047854
AT1G31810	5.03115				0.703490453
AT1G31812	4.70564				1.587220877
AT1G31870	7.54419				4.638076353
AT1G31910	12.6576				2.192023017
AT1G31970	7.31908				2.283172301
AT1G32050	3.61769				1.467342521
AT1G32060	4.06032				0.929986763
AT1G32200	8.84437				1.555971919
AT1G32200	3.71778				1.555971919
AT1G32210	5.79379				1.472323727
AT1G32230	6.95052				2.553271869
AT1G32400	8.6163				0.851833357
AT1G32410	2.7627				1.052226818
AT1G32470	3.60965				0.56145927
AT1G32490	7.55948				1.495508263
AT1G32500	15.54172				1.044803931
AT1G32550	27.13543				2.905791722
AT1G32580	10.10493				1.757545079
AT1G32700	6.93776				1.425043257
AT1G32750	5.79141				1.267130876
AT1G32790	6.47548				1.966190819
AT1G32990	3.79964				1.10554557
AT1G33040	5.09757				0.930799763
AT1G33050	6.55514				0.995746557
AT1G33140	7.8083				2.736659489
AT1G33230	7.70041				4.525722301
AT1G33265	6.55644				0.789865762
AT1G33270	5.41247				0.656831003
AT1G33290	11.89495				1.929826362
AT1G33490	9.60702				1.309066452
AT1G33680	10.08295				1.739495234
AT1G33700	10.08295				1.263038356
AT1G33810	10.10493				8.753302937
AT1G34000	4.21103				0.693273073
AT1G34030	3.18219				1.722896327
AT1G34430	9.82574				1.667495125
AT1G34550	5.41247				2.287649015
AT1G35160	6.55644				2.100295544
AT1G35190	8.84437				2.68754149
AT1G35580	4.77844				3.365206004
AT1G35660	6.93776				2.882187067
AT1G35680	6.93022				1.521599946
AT1G36320	5.39291				1.62750653
AT1G36980	18.2014				1.422899205
AT1G42480	13.42025				2.137327248
AT1G42960	3.79581				1.021928538
AT1G43130	14.18289				7.094790857
AT1G43560	11.6134				9.258223928
AT1G43690	6.21662				1.48258799
AT1G43700	8.47132				0.876503083
AT1G43850	5.27539				0.783160787
AT1G43860	5.41247				1.084658951
AT1G44446	4.91287				1.073579843
AT1G44575	3.71147				1.629208461
AT1G44835	10.36966				9.589069122
AT1G44910	8.1016				0.823214613
AT1G44920	14.29276				1.271139492
AT1G45130	7.6188				2.600905698
AT1G45150	4.24197				2.864671861
AT1G45230	7.70041				2.047379312
AT1G45332	5.03115				3.236758197
AT1G45474	7.31305				0.812852286
AT1G45474	5.05788				0.812852286
AT1G47128	2.92401				2.839696975
AT1G47260	4.57813				0.827901659
AT1G47278	7.31908				1.25053219
AT1G47290	4.64982				1.982538548
AT1G47420	6.90053				1.249876568
AT1G47490	3.60026				1.200529075
AT1G47500	7.31908				3.588632028
AT1G47530	7.03386				1.922993655
AT1G47550	5.27539				1.146853894
AT1G47640	10.36966				2.501807389
AT1G47740	12.6576				0.9943829
AT1G47830	7.31908				1.43385437
AT1G47900	7.31908				1.353154436
AT1G48030	4.30092				1.245548161
AT1G48090	6.93776				3.713420725
AT1G48110	9.2257				1.497537953
AT1G48160	5.066				0.992491369
AT1G48230	5.79379				0.913985314
AT1G48230	5.41247				0.913985314
AT1G48350	5.03893				1.293752437
AT1G48410	5.75044				4.843392251
AT1G48420	11.96316				1.923735389
AT1G48440	7.75235				0.700957504
AT1G48450	5.32768				0.795743447
AT1G48490	5.41247				1.68968647
AT1G48520	9.26737				1.089752866
AT1G48570	6.55644				1.086588183
AT1G48598	12.81348				1.342985782
AT1G48600	12.81348				1.342985782
AT1G48610	3.50964				1.840759058
AT1G48620	6.73301				1.110689507
AT1G48630	4.80035				2.987596779
AT1G48830	5.2879				1.845853636
AT1G48850	9.82406				1.119544481
AT1G48860	6.55644				3.005288153
AT1G48900	5.61084				1.318490498
AT1G48950	9.60702				0.936118087
AT1G49240	6.82552				1.259641325
AT1G49340	12.27628				1.946039929
AT1G49380	10.75099				0.906232588
AT1G49410	7.59224				2.463430134
AT1G49480	9.98834				1.942078525
AT1G49580	5.03115				0.98691233
AT1G49600	5.0457				0.938459382
AT1G49670	8.84437				9.975571471
AT1G49710	4.87076				2.305492475
AT1G49720	8.8506				1.116514308
AT1G49950	9.2257				1.483017937
AT1G49970	6.58416				1.097270054
AT1G50010	2.69104				0.911861133
AT1G50200	2.94772				1.287294937
AT1G50250	4.79875				0.845187237
AT1G50300	2.7627				1.203173432
AT1G50430	13.42025				2.78189207
AT1G50575	5.03115				1.963873136
AT1G50660	4.24389				0.766665144
AT1G50900	2.52285				1.850557925
AT1G50910	2.52285				0.974519825
AT1G51070	3.55026				1.182984915
AT1G51110	8.15061				Inf
AT1G51160	9.82574				1.875284286
AT1G51200	4.61733				2.390406726
AT1G51310	5.03115				2.491894232
AT1G51510	17.2287				2.217449193
AT1G51590	5.41247				0.874306933
AT1G51610	6.17512				2.05277752
AT1G51630	3.88718				2.997921939
AT1G51650	3.27525				1.079695069
AT1G51690	5.69418				3.837174017
AT1G51720	5.03115				0.680989056
AT1G51730	6.8645				1.054676481
AT1G51940	8.46305				0.962554488
AT1G51980	8.51061				0.819749072
AT1G52300	3.73529				1.451458942
AT1G52360	23.42045				1.748269917
AT1G52370	5.79379				1.020126343
AT1G52380	6.96784				3.328862835
AT1G52420	6.93776				3.217304943
AT1G52510	10.25079				1.129914844
AT1G52670	6.93776				1.491080975
AT1G52730	6.86464				0.739937631
AT1G52740	6.05135				1.333001722
AT1G52870	9.98834				0.890857913
AT1G52980	4.34028				2.216337072
AT1G53000	9.2257				0.43963749
AT1G53240	4.58331				2.965775968
AT1G53310	6.47548				6.106480119
AT1G53400	4.2685				1.361269619
AT1G53510	7.22192				2.53350719
AT1G53570	7.87142				0.916436198
AT1G53580	3.6836				0.816267042
AT1G53590	8.08173				1.016159325
AT1G53670	7.9544				1.362512245
AT1G53730	5.08871				0.797742088
AT1G53750	9.91576				0.773941316
AT1G53850	9.02948				0.917362687
AT1G54030	3.96278				1.614454107
AT1G54080	4.79665				0.608366413
AT1G54220	5.79379				2.297990777
AT1G54320	11.51346				0.906350311
AT1G54340	15.32686				0.971358643
AT1G54350	14.03259				1.272151661
AT1G54360	8.46305				0.977416367
AT1G54360	11.13231				0.977416367
AT1G54370	11.13231				1.183871945
AT1G54390	6.55644				3.204891068
AT1G54460	6.86435				2.267411514
AT1G54520	11.08835				1.132344864
AT1G54610	4.22844				3.29768599
AT1G54630	7.06804				1.079116612
AT1G54780	5.19266				2.071948749
AT1G54920	5.79379				3.191170964
AT1G55000	8.84437				1.817152894
AT1G55090	7.70041				3.618607681
AT1G55140	6.93776				0.937601066
AT1G55160	6.17512				0.826996902
AT1G55250	8.84437				2.02060595
AT1G55310	10.38042				2.202374719
AT1G55350	10.66331				1.34383487
AT1G55490	9.54761				0.55821576
AT1G55680	7.40389				1.09629314
AT1G55810	6.17512				1.28733026
AT1G55900	5.03115				1.858116772
AT1G55930	8.08173				0.474878854
AT1G56000	4.80035				1.04617815
AT1G56045	3.48152				0.730155969
AT1G56070	3.54678				2.345179923
AT1G56280	4.52222				1.160170708
AT1G56300	4.35449				1.115198754
AT1G56330	10.27143				0.808159305
AT1G56340	5.0457				1.306815726
AT1G56500	10.75099				2.397496216
AT1G56590	4.80035				3.339571883
AT1G57720	5.55331				2.738067502
AT1G57820	13.42025				2.137035174
AT1G58030	4.89037				1.543029474
AT1G58060	9.98834				2.030305153
AT1G58110	9.98834				1.505784279
AT1G58200	10.42712				0.794032067
AT1G58230	6.17512				2.597808048
AT1G58250	6.93776				2.303288104
AT1G58440	14.94554				2.633703852
AT1G58602	4.24197				1.295037544
AT1G59610	6.23047				2.982375931
AT1G59750	12.18531				1.255036753
AT1G59840	3.96278				0.925131307
AT1G59900	4.89037				1.158598633
AT1G60070	6.74113				3.55527364
AT1G60140	12.54846				1.664153238
AT1G60220	4.01904				0.958266844
AT1G60490	6.55644				3.687037514
AT1G60600	8.70899				1.7089848
AT1G60710	3.51693				1.151392912
AT1G60780	16.0895				0.970595159
AT1G60860	7.70041				1.623419664
AT1G60940	4.63368				1.621222319
AT1G61140	5.03115				3.675432738
AT1G61150	5.79379				1.450335505
AT1G61210	5.03115				3.822820026
AT1G61570	4.24197				2.036107187
AT1G61620	4.27331				0.745555965
AT1G61770	14.59676				0.607693367
AT1G62040	7.70041				1.426693888
AT1G62330	9.2257				0.904287263
AT1G62430	6.55644				1.647256822
AT1G62750	3.84494				0.897462766
AT1G63290	6.10968				2.360745706
AT1G63480	5.03115				1.388391646
AT1G63610	11.89495				1.866945523
AT1G63770	25.50992				3.365732867
AT1G63830	6.19629				2.561260948
AT1G63900	9.2257				2.263893731
AT1G63940	2.95855				1.392829005
AT1G63980	5.9171				1.066176323
AT1G63990	5.9171				0.88134983
AT1G64040	9.50521				1.007163254
AT1G64090	6.19629				1.996530045
AT1G64230	4.32918				1.224653029
AT1G64350	5.07954				2.178771674
AT1G64520	12.20491				2.96193992
AT1G64550	11.22169				2.020246602
AT1G64650	8.08173				0.942016579
AT1G64680	5.68063				2.018292164
AT1G64720	1.67716				1.162591934
AT1G64750	5.72793				0.894335127
AT1G64790	6.55644				3.174306746
AT1G64850	10.63706				1.333647033
AT1G64860	10.57595				2.522209621
AT1G65020	4.76036				1.35428376
AT1G65040	9.60702				0.927746555
AT1G65220	6.64461				0.792565895
AT1G65230	6.19629				2.479140359
AT1G65260	15.10325				2.544473051
AT1G65290	9.67261				1.124274287
AT1G65410	6.93776				0.833203433
AT1G65430	7.31908				2.254699834
AT1G65440	6.99776				1.103245915
AT1G65580	6.8643				1.424156527
AT1G65590	5.16026				1.702481658
AT1G65660	6.17512				0.87120044
AT1G65820	6.02963				0.963410021
AT1G65930	6.71213				3.068457411
AT1G65960	3.82188				0.699406867
AT1G65980	7.13555				0.406472238
AT1G66070	7.31908				2.417477144
AT1G66240	6.45461				1.919030026
AT1G66260	9.44872				1.07984337
AT1G66330	10.36966				1.481156252
AT1G66340	4.24197				1.282095333
AT1G66410	4.65367				1.318846274
AT1G67140	6.17512				0.899438747
AT1G67170	4.2685				1.717059277
AT1G67230	3.79612				2.291326856
AT1G67280	4.941				4.77451433
AT1G67325	8.83505				3.547454052
AT1G67350	11.78006				1.373576712
AT1G67430	6.11335				1.241149533
AT1G67550	6.55644				1.660154134
AT1G67550	4.64982				1.660154134
AT1G67680	3.88529				1.267596738
AT1G67700	4.45804				1.400753192
AT1G67785	10.08327				0.36427282
AT1G67840	7.57955				0.935435957
AT1G68010	3.74574				0.981595337
AT1G68020	6.75467				1.764490205
AT1G68060	10.75099				0.536201076
AT1G68140	7.22192				1.631592402
AT1G68160	8.08173				0.836251678
AT1G68370	6.93776				2.239901061
AT1G68660	3.80965				0.593117987
AT1G68790	2.89486				1.539464959
AT1G68830	3.55026				0.744362734
AT1G68890	8.46305				2.52719858
AT1G69250	4.2685				2.024250104
AT1G69340	6.55644				1.433337405
AT1G69360	5.03115				1.276130772
AT1G69420	5.63792				1.269473259
AT1G69460	4.49409				2.244082975
AT1G69510	5.12539				2.264458544
AT1G69620	4.13157				2.879326871
AT1G69740	6.50467				1.377045118
AT1G69830	14.01357				0.760120319
AT1G70180	11.13231				1.487580969
AT1G70280	3.30166				1.562775284
AT1G70410	5.41569				1.264770714
AT1G70490	9.58074				1.10864881
AT1G70570	4.43783				0.80850966
AT1G70580	5.07615				2.486163603
AT1G70620	8.08173				1.44257128
AT1G70650	8.15061				0.85727176
AT1G70660	8.15061				0.906131715
AT1G70760	8.40273				0.632051336
AT1G70770	8.40273				0.909181168
AT1G70900	6.17512				2.141765844
AT1G71080	3.55026				1.16795861
AT1G71220	13.42025				3.027978864
AT1G71260	8.70899				2.17466268
AT1G71270	10.36966				1.631874066
AT1G71480	5.08871				1.454892847
AT1G71490	5.08871				0.880068409
AT1G71500	4.10548				1.987135403
AT1G71820	12.27628				4.497700294
AT1G71860	6.17512				1.019384918
AT1G71900	4.2685				3.160588984
AT1G71950	9.60702				0.876185253
AT1G71980	7.3887				1.457889304
AT1G72020	3.55444				1.160840744
AT1G72090	5.07954				0.975802567
AT1G72170	7.85392				0.752681615
AT1G72180	3.6836				1.069854518
AT1G72370	3.43016				0.801664489
AT1G72390	10.24303				1.283957295
AT1G72410	6.64513				1.845319826
AT1G72550	10.75099				2.165105188
AT1G72650	7.03386				2.943747472
AT1G72680	8.84437				0.802588985
AT1G72710	13.88672				2.869132852
AT1G72770	5.41247				Inf
AT1G73060	9.93827				1.79440819
AT1G73170	3.88718				2.284922859
AT1G73180	6.17512				4.716834095
AT1G73230	4.55035				1.184431045
AT1G73240	4.15477				0.815842991
AT1G73470	9.98834				3.109463194
AT1G73490	7.31305				1.362878475
AT1G73655	8.32548				0.838855132
AT1G73720	6.93776				1.339708552
AT1G73760	6.93776				0.795329855
AT1G73840	11.13231				3.401651223
AT1G73940	8.84437				1.517365454
AT1G73980	8.08173				1.131835814
AT1G73990	5.07954				3.534362948
AT1G74050	3.65652				1.14725441
AT1G74060	6.86487				0.715484309
AT1G74340	8.98818				6.894704863
AT1G74380	4.52116				1.288428287
AT1G74560	5.89545				2.795252588
AT1G74640	11.7689				0.985131546
AT1G74690	4.72285				0.727852302
AT1G74730	4.20479				1.325522036
AT1G74910	6.06296				1.214920458
AT1G74920	6.90053				0.78102368
AT1G75100	4.64982				1.178637669
AT1G75210	8.46305				0.724037451
AT1G75220	6.32235				0.937540682
AT1G75280	5.84458				3.525461398
AT1G75330	11.97161				1.089792912
AT1G75350	3.9762				0.721492441
AT1G75370	8.13388				2.045918869
AT1G75380	3.53402				1.705987828
AT1G75630	5.41247				3.083995499
AT1G75690	9.49205				1.947346242
AT1G75840	7.70041				1.127543104
AT1G75850	6.17512				0.793179189
AT1G75950	3.15441				0.783928249
AT1G76030	6.30881				2.994399568
AT1G76140	6.44923				0.624842924
AT1G76150	8.88022				0.878617498
AT1G76150	6.44923				0.878617498
AT1G76200	12.18531				1.979422088
AT1G76400	9.45547				1.087868015
AT1G76405	6.17512				2.087335799
AT1G76460	5.7324				0.908663578
AT1G76460	4.92108				0.908663578
AT1G76670	3.55026				2.321497507
AT1G76730	6.19629				1.027567895
AT1G76810	7.55688				1.033770653
AT1G76850	4.22031				0.691755871
AT1G76990	4.08079				1.29408425
AT1G76990	2.97209				1.29408425
AT1G77030	8.84437				1.586835678
AT1G77060	4.69938				1.246380036
AT1G77090	11.15584				1.255573817
AT1G77180	4.43783				1.346566941
AT1G77350	6.19629				1.621418983
AT1G77370	5.41247				0.874061062
AT1G77440	5.69418				1.174523467
AT1G77470	5.79379				0.814107537
AT1G77490	6.12547				2.284971132
AT1G77590	5.84458				1.380445091
AT1G77680	5.7324				1.309846179
AT1G77710	5.64686				1.326495517
AT1G77740	6.55644				1.573399603
AT1G77800	5.07954				0.73024527
AT1G77940	5.56042				1.383779774
AT1G78240	4.92108				1.868363208
AT1G78420	6.17512				2.075322086
AT1G78560	4.55534				1.009812112
AT1G78580	4.08431				1.291279774
AT1G78600	7.70041				1.202410954
AT1G78620	5.56212				1.592261436
AT1G78630	2.94163				2.883964656
AT1G78660	5.41247				1.250993632
AT1G78670	7.59224				0.956593083
AT1G78680	4.53751				1.388664383
AT1G78870	10.36966				1.028339859
AT1G78900	6.71857				0.955738536
AT1G78915	8.22687				1.357796399
AT1G78920	9.26737				1.916931335
AT1G78922	9.26737				0.840946425
AT1G79010	12.61763				1.120540768
AT1G79210	8.22403				1.07228346
AT1G79230	13.43853				1.833753038
AT1G79280	7.91283				1.747268003
AT1G79380	5.79379				0.549462511
AT1G79440	8.08173				2.63307619
AT1G79530	9.882				1.500096181
AT1G79560	14.94554				0.975659143
AT1G79590	10.06423				0.891750302
AT1G79600	7.14638				2.203611258
AT1G79650	6.93776				1.117286184
AT1G79730	6.17512				1.398346049
AT1G79750	10.4183				0.720545915
AT1G79810	8.08173				1.468760564
AT1G79820	8.08173				0.840692355
AT1G79830	8.1183				1.125104917
AT1G79920	5.19033				1.168940828
AT1G79930	4.09271				1.211711152
AT1G79940	12.17177				1.245575964
AT1G79950	7.70041				1.779976354
AT1G79990	13.80157				3.041121683
AT1G80030	9.51015				1.997319703
AT1G80040	5.72793				0.806655072
AT1G80070	7.34164				0.425239314
AT1G80190	5.36632				5.171357536
AT1G80300	4.24197				1.341605193
AT1G80380	12.19752				0.6136791
AT1G80410	10.60348				1.01401269
AT1G80480	13.02288				0.702182224
AT1G80560	6.93776				1.353717531
AT1G80620	6.17512				1.760641877
AT1G80640	6.93776				1.100593404
AT1G80680	4.2685				0.846144257
AT1G80790	7.03386				1.065487811
AT2G01060	4.64982				1.99070949
AT2G01090	6.53174				1.348751057
AT2G01100	8.22877				0.839832289
AT2G01110	7.87248				1.11027187
AT2G01220	10.36966				1.851442025
AT2G01250	5.59731				1.747258963
AT2G01320	7.70041				1.706315013
AT2G01320	6.55644				1.706315013
AT2G01340	10.38412				0.671075895
AT2G01350	10.38412				1.431965249
AT2G01440	3.88718				1.802221347
AT2G01440	3.40441				1.802221347
AT2G01470	9.2257				1.561435269
AT2G01490	5.35873				2.251366051
AT2G01690	6.55644				1.18198385
AT2G01720	11.13231				1.098928487
AT2G01910	5.79379				0.572670791
AT2G01970	6.95052				1.394101557
AT2G02050	5.90357				2.934884877
AT2G02180	5.41247				1.492550668
AT2G02390	4.85661				1.077285363
AT2G02500	6.93776				1.360000496
AT2G02510	13.80157				2.55512305
AT2G02560	10.36966				2.026717078
AT2G02570	11.51363				2.195884347
AT2G02760	6.43938				1.943761298
AT2G03070	5.41247				7.6605795
AT2G03120	11.13231				1.977385798
AT2G03350	3.88718				1.582042068
AT2G03390	8.70899				1.702915114
AT2G03510	9.98834				4.879885125
AT2G03640	7.71569				2.018697947
AT2G03780	5.03115				2.453529456
AT2G03870	8.46305				0.884987146
AT2G04030	3.45835				1.528538332
AT2G04350	8.84437				1.034479211
AT2G04360	8.08173				0.976663824
AT2G04390	2.27591				1.893419226
AT2G04410	8.40513				0.800255165
AT2G04550	6.55644				1.306864466
AT2G04630	19.14009				0.992867711
AT2G04690	6.55644				0.662903606
AT2G04700	9.23643				2.693756286
AT2G04842	9.04444				1.604852962
AT2G04880	4.3609				1.28246715
AT2G04940	8.84437				1.760472137
AT2G05170	5.07954				1.515383756
AT2G05310	2.95178				0.975645796
AT2G05710	7.862				1.555006294
AT2G05840	5.35873				2.606325832
AT2G06010	4.2685				3.368218802
AT2G06025	13.03892				0.979936787
AT2G06210	10.36966				2.594739798
AT2G06990	8.46305				1.059495882
AT2G07050	11.50087				1.677187668
AT2G07180	15.6887				2.691986675
AT2G07360	15.28539				3.805920893
AT2G11910	9.01052				1.373320104
AT2G13100	5.79379				2.09127233
AT2G13440	13.42025				1.244412625
AT2G13560	3.40441				1.238097103
AT2G13840	4.24197				2.149161779
AT2G14045	9.60702				5.379739321
AT2G14120	15.32686				1.534540327
AT2G14170	7.40947				4.278241618
AT2G14260	12.52347				1.551873049
AT2G14720	16.85215				2.665205529
AT2G14740	5.03115				0.81379079
AT2G14835	16.47083				3.502393933
AT2G14880	7.31908				2.753737766
AT2G14890	4.20407				1.236165457
AT2G14910	11.78006				2.04704362
AT2G15240	11.78006				1.156474144
AT2G15280	5.07954				0.607940075
AT2G15290	21.52706				0.791211008
AT2G15430	5.79379				0.910067335
AT2G15695	4.24197				1.373063303
AT2G15790	4.2685				2.592449021
AT2G15900	4.64982				1.723871976
AT2G15910	4.64982				1.004109298
AT2G16400	6.27255				1.091530809
AT2G16460	4.2685				5.925308995
AT2G16485	9.60702				2.632321369
AT2G16510	6.06296				1.684938614
AT2G16710	9.60702				12.52670268
AT2G16780	3.88718				0.920573992
AT2G16860	11.59982				1.240009792
AT2G16940	8.08173				0.824638731
AT2G16950	10.10493				4.225807515
AT2G17200	5.07954				1.015187646
AT2G17240	4.80035				0.713453857
AT2G17250	7.31908				5.967688372
AT2G17340	6.55644				2.926991466
AT2G17350	5.37168				1.329167816
AT2G17360	4.20136				2.520204996
AT2G17380	11.89495				2.685670113
AT2G17390	7.17372				1.309138298
AT2G17410	6.52281				3.574705825
AT2G17420	5.35873				3.947073181
AT2G17480	5.35511				2.278467226
AT2G17560	4.0528				2.503507403
AT2G17695	5.79379				1.649748495
AT2G17790	5.9171				0.747315181
AT2G17800	5.03115				2.094343406
AT2G17840	6.1845				1.121985004
AT2G18040	7.93718				3.15288103
AT2G18230	5.07615				1.063166224
AT2G18510	7.78809				2.403140819
AT2G18710	5.52721				1.064660158
AT2G18740	8.08173				2.773660155
AT2G18790	12.89682				1.201646287
AT2G18950	5.03115				4.669367826
AT2G19080	5.79379				1.34864096
AT2G19160	3.88718				1.281385578
AT2G19180	5.41247				1.520581494
AT2G19270	5.41247				1.249692534
AT2G19470	5.41247				2.005442886
AT2G19480	2.86397				1.065295713
AT2G19520	7.23555				1.615592616
AT2G19540	5.63792				2.101017294
AT2G19680	11.89495				1.109731735
AT2G19730	3.27823				0.632374476
AT2G19740	6.90053				0.763560485
AT2G19750	6.74113				2.25809993
AT2G19790	6.11296				1.376375376
AT2G19830	7.93718				1.964210919
AT2G19830	5.62726				1.964210919
AT2G19880	6.17512				6.769170339
AT2G19940	7.70041				1.323829632
AT2G19950	6.55644				0.942765956
AT2G20050	9.60702				3.675012701
AT2G20060	11.13231				2.966439325
AT2G20130	5.79379				0.762340499
AT2G20230	10.96383				1.349269863
AT2G20260	3.09885				0.636424444
AT2G20280	5.22539				0.627945784
AT2G20360	16.74048				1.771842633
AT2G20390	11.13231				1.566716425
AT2G20420	8.30267				1.66905406
AT2G20450	5.90357				1.8535626
AT2G20530	6.59207				1.282192187
AT2G20610	6.32235				1.81708832
AT2G20690	5.03115				1.063106307
AT2G20725	6.37766				1.49186023
AT2G20820	4.91287				2.236377242
AT2G20840	7.31908				1.54654752
AT2G20850	5.41247				2.519889605
AT2G20860	3.98903				1.109439632
AT2G20890	5.19244				1.111202124
AT2G20920	3.37733				1.950850891
AT2G20990	5.56733				0.556091167
AT2G21170	9.29656				0.603650615
AT2G21190	6.93776				1.177915691
AT2G21250	6.38806				1.178155245
AT2G21270	15.08975				0.784873484
AT2G21280	9.12793				0.970853539
AT2G21300	8.56462				1.927848045
AT2G21330	3.38872				1.609321328
AT2G21340	9.50521				0.947380802
AT2G21370	5.03115				1.147067877
AT2G21410	6.93776				1.276003431
AT2G21440	4.13986				4.025319034
AT2G21470	8.46305				3.498619051
AT2G21520	9.06532				0.791632259
AT2G21600	9.2257				1.864438959
AT2G21870	15.24285				1.131450301
AT2G21960	12.25534				1.131431025
AT2G22010	3.40441				1.430292798
AT2G22120	4.2685				3.571967403
AT2G22230	5.56042				2.799188905
AT2G22360	10.66331				0.659652377
AT2G22400	8.4298				1.178700743
AT2G22540	7.03386				1.926210313
AT2G22780	9.2257				3.455330301
AT2G22910	5.41247				1.307835203
AT2G23070	7.5787				2.911343986
AT2G23090	4.05031				0.915618941
AT2G23310	5.07954				1.717518322
AT2G23460	7.31908				1.020755837
AT2G23470	7.31908				1.037102423
AT2G23820	5.79379				7.926937483
AT2G23840	8.08173				4.263751994
AT2G23930	13.17601				2.309841399
AT2G23940	5.07954				2.234715846
AT2G24020	4.49409				2.021369076
AT2G24090	2.82343				1.021424275
AT2G24120	5.03115				2.473732314
AT2G24200	5.97407				3.723687434
AT2G24270	10.4896				1.646622503
AT2G24280	6.47548				2.023946704
AT2G24330	6.55644				1.003737308
AT2G24590	12.6576				1.045124522
AT2G24860	6.93776				3.194240345
AT2G25080	5.59361				1.023157468
AT2G25110	6.53174				2.313692517
AT2G25170	12.61763				0.788498028
AT2G25210	2.97209				1.652475768
AT2G25270	7.70041				0.567940221
AT2G25280	7.70041				1.178294537
AT2G25480	7.25974				0.498556513
AT2G25710	7.31908				0.924559554
AT2G25730	7.31908				0.973330125
AT2G25730	6.55644				0.973330125
AT2G25740	8.46305				2.479177811
AT2G25760	8.15061				2.96011734
AT2G25840	6.55644				1.567219326
AT2G25870	4.22844				0.676236377
AT2G25910	24.20032				3.518245439
AT2G25950	6.76388				1.647540139
AT2G26080	4.34096				1.040309043
AT2G26140	6.44841				3.044450207
AT2G26280	5.48479				0.894185725
AT2G26300	5.9171				0.99725384
AT2G26330	5.35873				2.020764131
AT2G26430	5.77466				2.716503314
AT2G26510	10.36966				1.429705156
AT2G26590	6.55644				4.244668602
AT2G26650	5.79379				0.714657586
AT2G26770	8.46305				1.890815057
AT2G26890	6.17512				2.737316024
AT2G26900	16.67337				2.128511652
AT2G26910	5.2164				0.987263896
AT2G26930	10.75099				0.99615322
AT2G26980	13.95771				0.884745024
AT2G26990	4.2149				2.385955138
AT2G27020	15.77872				1.389279573
AT2G27040	10.36966				2.279461557
AT2G27050	3.33755				0.595364439
AT2G27100	4.80035				1.089178179
AT2G27170	4.64982				3.16565944
AT2G27285	4.43783				2.262587541
AT2G27290	5.72793				1.240282717
AT2G27330	5.03115				1.517838467
AT2G27350	9.60702				1.304628328
AT2G27450	8.46305				4.111588451
AT2G27460	5.7324				7.05545931
AT2G27530	4.941				3.452002941
AT2G27600	8.74575				1.488725102
AT2G27720	3.2242				0.399165561
AT2G27730	6.53245				0.436267034
AT2G27860	3.82477				0.786920403
AT2G27980	8.08173				1.008766448
AT2G28290	5.24497				2.261072
AT2G28370	5.79379				1.075825024
AT2G28380	7.31908				0.779139126
AT2G28430	4.2685				1.076468271
AT2G28450	5.79379				2.637035628
AT2G28520	5.03115				4.297469925
AT2G28800	3.89064				2.848568987
AT2G29190	5.79141				1.356507669
AT2G29200	5.03115				1.615684982
AT2G29390	9.2257				2.189301516
AT2G29530	11.29632				1.231223334
AT2G29690	7.70041				1.634418045
AT2G29960	7.23555				1.888733478
AT2G30110	6.30881				1.141110755
AT2G30200	5.55423				1.164184138
AT2G30260	6.39799				1.642283023
AT2G30280	5.03115				2.709699381
AT2G30390	5.7324				1.365933168
AT2G30410	4.38783				1.188600041
AT2G30440	7.06804				1.411626191
AT2G30520	3.87986				1.056655974
AT2G30700	4.52116				1.22518755
AT2G30740	9.60702				4.23937867
AT2G30950	2.42565				1.597945873
AT2G30970	14.96507				0.698765936
AT2G30980	7.93085				0.544995816
AT2G31040	15.13033				2.140272643
AT2G31060	6.93776				3.618216784
AT2G31400	10.51018				0.791525915
AT2G31440	7.31908				8.889981045
AT2G31490	3.55026				0.928099573
AT2G31510	5.03115				2.967060363
AT2G31610	5.61045				3.259988705
AT2G31660	9.98834				2.190170203
AT2G31680	3.88718				0.65954229
AT2G31800	7.99748				1.571595897
AT2G31810	5.75044				2.392456312
AT2G31955	7.70041				2.569184016
AT2G31960	9.8825				1.470177598
AT2G32080	4.52116				1.211204398
AT2G32170	5.41247				0.906528706
AT2G32240	4.8608				1.354909127
AT2G32470	11.89495				0.894354251
AT2G32480	11.89495				2.250065483
AT2G32520	5.69418				1.917273204
AT2G32600	12.27628				0.837333951
AT2G32640	5.03115				1.90090618
AT2G32700	5.35873				1.17164684
AT2G32730	10.27331				8.837138051
AT2G32810	11.13231				1.086613608
AT2G32850	6.93776				1.388072079
AT2G32900	6.17512				1.722204186
AT2G32920	8.32548				1.076121609
AT2G32950	5.63792				1.651691905
AT2G32980	5.79379				1.242714749
AT2G33040	8.99647				1.18306052
AT2G33210	11.75847				1.762532783
AT2G33220	12.8875				1.562705103
AT2G33250	5.69418				0.794329219
AT2G33255	11.51363				3.090756604
AT2G33340	17.00131				3.051053646
AT2G33370	2.94502				2.846108887
AT2G33450	9.97441				0.951115653
AT2G33540	7.70041				1.567688508
AT2G33730	5.16474				1.516528207
AT2G33740	4.01904				0.349964319
AT2G33840	5.6732				1.000981841
AT2G34040	11.78006				15.30590152
AT2G34250	3.51693				0.848102994
AT2G34310	10.75099				0.826194899
AT2G34357	4.85661				1.843296318
AT2G34460	6.82596				0.794072424
AT2G34480	4.25524				0.847663208
AT2G34520	5.79141				1.137648239
AT2G34630	5.79379				1.025546873
AT2G34640	8.15061				1.063348291
AT2G34660	5.03115				1.33945691
AT2G34680	16.47083				1.465863357
AT2G34750	7.70041				1.27144751
AT2G34860	8.12354				2.014117823
AT2G34900	8.08173				2.294623519
AT2G35010	6.11296				1.895037216
AT2G35040	8.74317				3.458622654
AT2G35050	9.06977				1.415323713
AT2G35320	5.03115				0.650854533
AT2G35370	5.1365				0.588769916
AT2G35390	5.24497				0.881498544
AT2G35410	10.75099				1.791817175
AT2G35490	7.06804				1.036992127
AT2G35500	9.77935				2.026088615
AT2G35500	4.5972				2.026088615
AT2G35510	5.8105				2.576846684
AT2G35520	7.03386				1.328774856
AT2G35620	5.03115				1.58014325
AT2G35630	14.94554				0.754456438
AT2G35635	4.56999				0.705831532
AT2G35780	8.70899				2.46874768
AT2G35800	6.1845				1.487476586
AT2G35880	4.38783				1.043674992
AT2G35920	5.69418				3.807370837
AT2G36060	9.3889				5.507519244
AT2G36160	3.3638				4.152713254
AT2G36170	9.43552				2.043819899
AT2G36250	8.20687				1.189182112
AT2G36290	7.59224				2.58521163
AT2G36390	4.89037				0.86506407
AT2G36410	3.40441				0.768263291
AT2G36490	5.41247				0.947492561
AT2G36580	5.69418				0.948500927
AT2G36720	8.4298				1.766546809
AT2G36810	8.08173				1.765393214
AT2G36835	4.77042				1.176791118
AT2G36850	11.01434				4.302941388
AT2G36930	7.8664				1.908127015
AT2G36990	6.86466				1.813709553
AT2G37020	4.2685				1.175744192
AT2G37050	6.8643				3.397002618
AT2G37110	4.35449				0.530723683
AT2G37120	4.49409				0.831348532
AT2G37220	5.36854				0.983848581
AT2G37240	5.91946				1.510803608
AT2G37250	6.0617				1.361491228
AT2G37270	6.6295				1.028655588
AT2G37340	6.30881				1.07532584
AT2G37478	3.47526				0.818827591
AT2G37480	3.47526				0.818827591
AT2G37500	6.86468				1.00143922
AT2G37660	6.86499				1.875431003
AT2G37790	8.46305				2.630553911
AT2G37940	9.82574				2.941364917
AT2G37990	9.60702				1.089552555
AT2G38020	5.90357				1.221579343
AT2G38025	5.01264				0.930156987
AT2G38040	4.75796				0.910812873
AT2G38170	6.47548				1.045272304
AT2G38270	11.13835				0.787565563
AT2G38280	8.29481				1.006257569
AT2G38330	9.2257				3.889053785
AT2G38410	6.55644				3.049106922
AT2G38550	4.63573				1.002633686
AT2G38650	6.55644				1.069288248
AT2G38700	16.25704				1.465347657
AT2G38710	8.84437				0.806916609
AT2G38730	7.31908				0.535596893
AT2G38740	4.80035				0.628211143
AT2G38770	14.18289				0.884667951
AT2G38800	6.75467				0.573574745
AT2G38950	5.39291				0.719678348
AT2G39090	8.84437				0.856467441
AT2G39190	9.25383				0.934564044
AT2G39260	4.82482				5.981581158
AT2G39270	5.79379				0.959941836
AT2G39280	5.03115				0.780585011
AT2G39290	7.70041				1.528627093
AT2G39570	4.33069				1.375708059
AT2G39670	9.882				0.925212508
AT2G39780	9.77506				6.697642112
AT2G39800	3.89405				1.056975096
AT2G39805	6.93776				2.136290511
AT2G39810	10.9425				1.425353641
AT2G39930	6.32235				0.919310962
AT2G39960	13.42025				3.391000319
AT2G39990	6.35473				1.23934913
AT2G40030	4.64982				1.998267255
AT2G40060	7.69806				1.133581198
AT2G40290	9.98563				1.094401101
AT2G40316	7.70041				2.323544405
AT2G40410	5.63792				2.649598873
AT2G40600	10.29752				0.679929966
AT2G40620	8.08173				2.916802855
AT2G40650	7.3887				0.758143425
AT2G40730	7.6188				1.693954125
AT2G40765	6.47548				1.341282111
AT2G40840	10.27637				4.580119682
AT2G40930	5.79379				2.209204891
AT2G41220	10.75099				2.446202974
AT2G41350	6.93776				0.745519196
AT2G41475	12.741				0.962900575
AT2G41530	3.78935				1.26872458
AT2G41680	8.91068				1.45013593
AT2G41700	8.08173				2.81318756
AT2G41740	4.22327				0.926590417
AT2G41790	4.22844				3.231920709
AT2G41840	7.13284				1.438890528
AT2G42080	5.41247				1.663071727
AT2G42130	9.2257				0.985616996
AT2G42160	3.88718				2.409047651
AT2G42210	7.67117				1.434132338
AT2G42310	4.2135				1.240455133
AT2G42320	5.79379				1.012093141
AT2G42390	5.79379				1.376559505
AT2G42400	5.79379				1.034838539
AT2G42490	4.85661				1.60886863
AT2G42500	7.68194				3.165450715
AT2G42520	8.12674				1.020962392
AT2G42590	8.64317				1.089754762
AT2G42600	5.19244				1.022824118
AT2G42680	4.34096				1.851672199
AT2G42700	7.70041				0.924863964
AT2G42740	6.93776				1.118939092
AT2G42790	6.62114				0.96733349
AT2G42810	4.64982				2.048513352
AT2G42890	5.79379				1.218299612
AT2G42910	8.46305				1.299933098
AT2G43070	11.13231				0.975001614
AT2G43160	9.72561				0.879231718
AT2G43210	6.93776				1.224228015
AT2G43360	6.10968				0.854734122
AT2G43420	8.46305				1.242866665
AT2G43460	7.87142				1.942394786
AT2G43560	4.01975				1.464999182
AT2G43640	4.82482				0.615259405
AT2G43650	6.17512				1.20873311
AT2G43680	3.01451				1.551447026
AT2G43710	8.10754				1.505078366
AT2G43750	3.294				1.071308575
AT2G43760	4.59364				0.824964004
AT2G43790	5.89545				0.76488419
AT2G43970	5.66831				0.774442057
AT2G44040	6.17512				1.71154296
AT2G44050	6.02963				0.806150613
AT2G44060	7.2521				0.720734671
AT2G44065	5.47915				2.536467046
AT2G44090	5.79379				0.457081086
AT2G44100	11.59089				0.802294678
AT2G44120	3.16947				1.757943621
AT2G44160	5.39291				2.542909826
AT2G44350	11.72266				0.825643427
AT2G44530	7.87142				3.015735327
AT2G44610	4.2149				1.700846257
AT2G44620	13.66888				1.603475924
AT2G44710	3.60026				1.213049572
AT2G44770	4.64982				2.106214206
AT2G44870	8.37337				1.28197237
AT2G44920	11.89495				1.576067498
AT2G44950	7.70041				3.12911241
AT2G45030	5.41247				7.084895207
AT2G45070	4.20813				0.559960286
AT2G45140	14.94554				1.309358628
AT2G45250	5.79379				1.328217253
AT2G45270	5.03115				0.863029252
AT2G45300	8.46305				1.676670333
AT2G45510	6.10968				0.717604445
AT2G45520	6.10968				0.816630895
AT2G45540	5.90357				1.284822067
AT2G45620	17.38039				1.077837026
AT2G45670	8.46305				4.872777124
AT2G45670	5.90357				4.872777124
AT2G45770	5.63792				0.580500853
AT2G45820	3.36503				0.887924954
AT2G45850	3.60026				1.129023878
AT2G45960	3.95693				1.057348348
AT2G45990	10.67211				0.766630977
AT2G46000	10.67211				1.035386003
AT2G46020	4.50596				1.099237982
AT2G46030	3.88718				1.300406571
AT2G46170	4.2685				1.0843114
AT2G46260	8.56395				1.017524518
AT2G46270	8.08173				0.785470896
AT2G46280	3.25381				2.428642937
AT2G46340	5.52005				0.875632134
AT2G46390	3.55444				1.050579852
AT2G46500	5.03115				5.669236661
AT2G46540	3.6836				1.33983911
AT2G46820	2.33259				0.444366903
AT2G46900	5.066				0.662881512
AT2G46910	5.07954				1.016196212
AT2G46930	5.79379				1.942889793
AT2G47070	3.49646				1.42634191
AT2G47170	8.69794				1.976119847
AT2G47210	7.31908				2.291025061
AT2G47250	6.17512				0.722484383
AT2G47380	4.58786				0.720725209
AT2G47470	12.83512				1.474540069
AT2G47510	4.0528				1.276657995
AT2G47580	5.35873				1.089127967
AT2G47590	8.91068				0.71338843
AT2G47610	12.50247				0.953763703
AT2G47640	9.13158				1.051371688
AT2G47700	6.72373				0.543529742
AT2G47710	6.06296				0.742749528
AT2G47900	7.1628				0.673270591
AT2G47940	8.41821				1.322109638
AT2G47980	9.41805				1.230806192
AT2G48060	6.47548				4.711701365
AT2G48100	4.98352				1.3832188
AT2G48160	4.52116				4.048855531
AT3G01060	8.46305				1.239234623
AT3G01090	4.64982				1.787709649
AT3G01100	6.17512				1.034567279
AT3G01130	4.63368				0.404141114
AT3G01280	9.95434				0.871530467
AT3G01370	9.77506				2.200715285
AT3G01370	11.70458				2.200715285
AT3G01390	2.17737				1.097204201
AT3G01460	5.68894				1.661841589
AT3G01460	4.8971				1.661841589
AT3G01520	8.20687				1.192143894
AT3G01540	6.43487				2.613351509
AT3G01690	6.49492				0.864410721
AT3G01720	6.79352				2.25857588
AT3G01740	5.35873				2.024981738
AT3G01770	5.9171				1.166279394
AT3G01790	6.23047				0.987178089
AT3G01810	4.01904				1.295694504
AT3G01850	4.01904				1.611386328
AT3G02060	12.6576				1.100194693
AT3G02080	4.50175				2.272697158
AT3G02090	9.37989				1.503784641
AT3G02130	5.63792				0.821631191
AT3G02200	5.31796				1.17013231
AT3G02220	6.95052				0.849491394
AT3G02520	6.99776				3.161025639
AT3G02540	5.45942				1.010518937
AT3G02560	6.98293				1.041799958
AT3G02720	4.76301				0.830726318
AT3G02730	4.5391				0.761292994
AT3G02760	4.43783				7.570425169
AT3G02780	7.9056				1.064970082
AT3G02860	8.08173				2.14813979
AT3G02890	6.55644				0.65839749
AT3G03070	6.36477				1.268090694
AT3G03150	3.31055				1.453759768
AT3G03250	9.60702				1.990161915
AT3G03330	7.22192				0.728442757
AT3G03340	4.64982				1.959813101
AT3G03380	5.07954				1.350722275
AT3G03630	4.64982				0.979335373
AT3G03710	4.95726				1.196988615
AT3G03890	6.17512				1.138185673
AT3G03940	10.9434				1.603586461
AT3G03960	16.03197				0.710023098
AT3G04090	8.4298				0.532738477
AT3G04120	2.75091				0.539081613
AT3G04240	10.4183				1.113732444
AT3G04260	10.26665				2.455671762
AT3G04400	5.52751				2.704754346
AT3G04500	5.79379				3.197562168
AT3G04590	8.08173				0.948086176
AT3G04610	7.70041				1.407964178
AT3G04650	6.55644				0.906976861
AT3G04740	5.93655				0.998803764
AT3G04810	4.64982				0.997767517
AT3G04830	5.43745				0.552404202
AT3G04840	3.2339				1.123656074
AT3G04870	6.47464				0.95669172
AT3G04920	3.05648				2.555832105
AT3G05040	5.03115				1.525103098
AT3G05060	17.0711				4.752502523
AT3G05070	13.17601				1.149146315
AT3G05350	9.60702				2.39944118
AT3G05380	4.2685				1.700068036
AT3G05410	5.79379				0.965367913
AT3G05420	7.31908				1.496584639
AT3G05545	20.49204				1.075392677
AT3G05560	3.97173				1.261994118
AT3G05590	4.23328				0.603894126
AT3G05760	6.93776				1.261210407
AT3G06050	4.55534				0.700789363
AT3G06170	13.03892				4.081495947
AT3G06190	6.10968				3.451169159
AT3G06290	9.2257				0.882269876
AT3G06300	4.52116				1.733053832
AT3G06310	8.08173				1.055618003
AT3G06400	5.27539				1.178881945
AT3G06410	7.70041				1.183007123
AT3G06440	5.03115				1.931924382
AT3G06483	6.75467				1.628229753
AT3G06510	8.08173				2.734734109
AT3G06530	5.41247				1.490235887
AT3G06540	6.17512				1.538334469
AT3G06550	6.17512				2.235556951
AT3G06580	5.9171				0.961846547
AT3G06610	16.47083				1.223182595
AT3G06620	8.46305				0.625199242
AT3G06670	6.21662				10.67605563
AT3G06700	3.79672				1.754471868
AT3G06720	7.965				0.725296919
AT3G06730	13.03892				1.170554566
AT3G06790	8.29481				1.170020202
AT3G06850	8.08173				0.897112061
AT3G06860	8.84437				3.082807793
AT3G06930	3.6836				1.121089776
AT3G06980	3.68465				1.200328336
AT3G07100	6.75467				0.924091148
AT3G07110	6.46321				2.700153422
AT3G07160	5.07954				2.041520904
AT3G07170	5.41247				0.88935323
AT3G07180	6.55644				0.825707654
AT3G07300	11.13231				1.54916231
AT3G07330	5.79379				1.380106548
AT3G07470	6.47548				1.288234756
AT3G07560	9.98563				0.926095831
AT3G07565	11.94919				0.31671824
AT3G07568	7.03386				1.103764796
AT3G07670	7.31908				0.780774364
AT3G07680	8.84437				0.96353895
AT3G07740	5.41247				0.93448501
AT3G07760	8.46305				0.80762203
AT3G07770	5.6081				1.270330036
AT3G07880	6.52442				1.668417231
AT3G07910	5.63792				1.610239541
AT3G07950	11.13231				2.072953433
AT3G08010	8.77181				1.421986511
AT3G08020	5.79141				0.979643838
AT3G08510	7.74226				1.194792235
AT3G08530	9.33065				0.523558097
AT3G08580	6.07419				2.426780703
AT3G08590	4.44781				0.957611072
AT3G08610	5.88326				2.400758742
AT3G08650	9.882				1.017528615
AT3G08690	10.66331				4.813772256
AT3G08740	8.15956				1.766675571
AT3G08850	6.86453				1.26671308
AT3G08960	5.03115				1.79489243
AT3G09100	5.35873				1.20797093
AT3G09200	4.59153				1.186998023
AT3G09300	4.01904				1.341464083
AT3G09310	4.01904				0.874221517
AT3G09410	9.60702				7.398871288
AT3G09500	5.34473				1.231042565
AT3G09735	13.45519				1.303618857
AT3G09740	11.78006				2.458342691
AT3G09810	5.73003				1.534381776
AT3G09840	3.058				1.179991771
AT3G09860	5.24185				1.405425218
AT3G09900	8.46305				0.976780164
AT3G09980	5.79379				1.93013822
AT3G10060	12.741				1.00919308
AT3G10070	12.741				0.966081647
AT3G10130	8.46305				1.14928413
AT3G10270	5.03115				1.660082373
AT3G10350	7.70041				1.286627175
AT3G10370	9.2257				1.020918671
AT3G10410	6.96303				1.20184375
AT3G10490	7.31305				2.95207164
AT3G10670	8.65244				0.892093073
AT3G10690	6.93776				1.471606781
AT3G10740	8.99543				1.017452991
AT3G10850	17.82863				1.660764221
AT3G10860	4.85661				1.334293802
AT3G10920	7.61122				1.782269089
AT3G10970	7.15992				2.124071918
AT3G11120	3.19899				0.99954461
AT3G11130	10.60688				1.760585828
AT3G11330	4.82482				3.161236186
AT3G11500	6.5405				1.220906187
AT3G11530	4.52116				0.913795616
AT3G11540	5.41247				0.608093729
AT3G11560	8.83505				0.938189654
AT3G11630	3.59537				1.132579037
AT3G11670	4.2685				1.271248768
AT3G11730	8.46305				2.945312383
AT3G11780	16.0895				5.295511075
AT3G11900	5.79379				6.260809254
AT3G11910	5.89003				3.786143973
AT3G11940	3.40006				0.829633695
AT3G11960	8.08173				1.27737947
AT3G12010	6.93776				1.09977545
AT3G12012	6.93776				1.09977545
AT3G12080	8.46305				1.008444349
AT3G12140	7.70041				1.072185511
AT3G12260	8.1749				1.361649557
AT3G12260	5.066				1.361649557
AT3G12280	6.55644				1.03344267
AT3G12290	8.23195				0.851771791
AT3G12360	7.93718				1.83843072
AT3G12590	3.01151				0.909774972
AT3G12670	8.46305				2.47099509
AT3G12780	2.36337				2.377546921
AT3G12930	7.15992				1.200031116
AT3G13000	5.03115				0.896837245
AT3G13040	13.42025				1.139667507
AT3G13060	4.52116				1.083779611
AT3G13070	21.42802				3.125648823
AT3G13120	4.85732				1.366111732
AT3G13180	8.84437				0.794218761
AT3G13200	7.99748				0.974862266
AT3G13300	6.52442				1.214083942
AT3G13410	7.20234				2.690954234
AT3G13460	3.48851				0.689039092
AT3G13470	7.28597				1.24340394
AT3G13490	7.90145				2.834281075
AT3G13530	3.88718				0.91177693
AT3G13550	4.64982				1.220386196
AT3G13570	5.35873				6.443999133
AT3G13580	8.26313				1.01813201
AT3G13670	15.13033				1.601073636
AT3G13672	15.13033				0.819389702
AT3G13772	8.08173				1.468006539
AT3G13870	13.23227				0.915100472
AT3G13920	2.82982				2.952012027
AT3G13930	15.74325				0.986671717
AT3G13990	6.17512				2.791447683
AT3G14010	9.60702				2.448715727
AT3G14010	8.84437				2.448715727
AT3G14150	9.2257				2.28387701
AT3G14172	5.79379				2.728263674
AT3G14205	9.82574				0.807270712
AT3G14270	6.17512				1.461471691
AT3G14290	5.9171				3.844164364
AT3G14340	15.74325				1.077366413
AT3G14415	5.53876				0.920530803
AT3G14420	3.61708				1.042407011
AT3G14600	5.00938				1.096054589
AT3G14650	8.17527				1.07103536
AT3G14650	7.23895				1.07103536
AT3G14690	3.40441				1.985323821
AT3G14830	3.88718				2.779664474
AT3G14840	3.49312				0.833763677
AT3G14930	3.24432				2.152027865
AT3G14980	6.17512				1.096318135
AT3G15000	10.42565				1.094040646
AT3G15070	5.41247				1.429938259
AT3G15190	3.24221				0.814513983
AT3G15360	3.03892				2.348696322
AT3G15410	6.47548				1.145715047
AT3G15480	3.88718				0.486068381
AT3G15518	9.54656				0.871402304
AT3G15520	9.54656				2.558122975
AT3G15580	12.27628				2.037431184
AT3G15610	4.85661				2.437182365
AT3G15640	6.58077				4.765720092
AT3G15710	6.55644				2.993346102
AT3G15730	5.69141				1.612262111
AT3G15940	4.71151				8.387395795
AT3G15980	8.08173				1.62219729
AT3G16000	2.52623				0.937680805
AT3G16060	9.60702				1.486596553
AT3G16110	8.84437				0.686196931
AT3G16130	2.26667				0.996001046
AT3G16140	2.26667				2.207112418
AT3G16290	10.38412				0.634185875
AT3G16480	6.55644				1.6226913
AT3G16640	3.80476				4.586781396
AT3G16760	8.2927				0.642879612
AT3G16785	7.31908				2.35709861
AT3G16850	9.86168				0.991562898
AT3G16940	6.75467				0.761276316
AT3G16950	8.08173				1.221257984
AT3G17000	6.18124				2.6234105
AT3G17020	8.57566				1.274524408
AT3G17040	6.11296				1.844013552
AT3G17090	4.81894				1.598262538
AT3G17170	5.15886				0.810033895
AT3G17205	14.94554				5.757253869
AT3G17240	13.35958				1.704123373
AT3G17300	11.01434				1.314108296
AT3G17410	7.31908				1.328190427
AT3G17430	11.51363				1.228985496
AT3G17440	6.55644				0.90806646
AT3G17770	9.98834				2.089363843
AT3G17780	10.92813				2.516673755
AT3G17800	7.55839				0.9817997
AT3G17810	5.4707				0.926436618
AT3G17850	7.24152				1.035562367
AT3G17880	5.03115				1.285009924
AT3G17900	8.46305				0.82985218
AT3G17930	5.72793				1.233056231
AT3G17970	7.31908				2.827083654
AT3G18035	2.13862				0.914993198
AT3G18060	5.22973				1.009316618
AT3G18140	7.18827				0.66758133
AT3G18165	9.2257				2.600388353
AT3G18210	6.93776				1.728779819
AT3G18290	3.96278				1.766537415
AT3G18410	8.84437				0.619413798
AT3G18480	9.98834				1.40096333
AT3G18500	7.70041				0.684743625
AT3G18520	13.42025				3.941790665
AT3G18820	6.02963				2.290441265
AT3G18860	18.45854				1.58936873
AT3G18890	6.90053				2.001955264
AT3G18940	9.60702				1.270134708
AT3G18990	14.37449				3.704197355
AT3G19100	7.59224				1.257519748
AT3G19130	13.42025				1.152733818
AT3G19170	8.99712				1.831279653
AT3G19220	5.79379				2.2566723
AT3G19290	8.41626				1.113832442
AT3G19450	3.13416				0.988600313
AT3G19480	4.24197				0.79896137
AT3G19490	4.24197				1.05704322
AT3G19630	10.36966				1.443078898
AT3G19640	8.08173				1.089746748
AT3G19670	11.51363				2.322040203
AT3G19720	6.19629				Inf
AT3G19740	4.22844				1.261545799
AT3G19760	16.58253				0.96107446
AT3G19840	7.70041				2.172443619
AT3G19860	5.35511				2.343732414
AT3G19910	8.70899				1.856960752
AT3G20000	7.6188				1.697461812
AT3G20050	7.59224				1.309115269
AT3G20230	3.09815				3.463345982
AT3G20290	13.03892				1.506582275
AT3G20390	6.71677				1.032943273
AT3G20410	5.79379				1.30357368
AT3G20440	5.03115				1.424784533
AT3G20510	6.55644				1.278042186
AT3G20540	4.64982				1.083449779
AT3G20630	8.84437				1.354536876
AT3G20730	5.03115				0.91790367
AT3G20740	5.03115				1.401339316
AT3G20770	5.92408				1.288372127
AT3G20790	10.10493				0.762626021
AT3G20920	13.03892				1.477221457
AT3G20930	5.41247				2.031018848
AT3G21160	5.03115				2.544065167
AT3G21200	11.7689				0.944476659
AT3G21215	8.46305				2.194800849
AT3G21250	7.70041				1.409561446
AT3G21540	3.96278				1.141643403
AT3G21865	8.84437				1.572998798
AT3G22200	9.58074				0.777340859
AT3G22210	9.58074				0.722352354
AT3G22270	4.97783				1.737354889
AT3G22320	9.24571				0.689686856
AT3G22380	4.38766				1.412442792
AT3G22440	4.10737				1.188209156
AT3G22480	4.97783				2.017690196
AT3G22780	5.41247				1.115300373
AT3G22790	3.50586				1.053590237
AT3G22845	6.17512				1.048606005
AT3G22850	4.64982				11.36690473
AT3G22890	5.28548				1.120266701
AT3G22960	5.39897				1.941434996
AT3G23050	4.72285				1.863396327
AT3G23070	3.83542				1.545924043
AT3G23080	3.86519				1.123442683
AT3G23310	9.98834				1.397602145
AT3G23390	4.92895				0.56043119
AT3G23400	6.47034				0.613813124
AT3G23590	4.69938				0.414435528
AT3G23600	4.95038				2.702834024
AT3G23640	8.4298				6.535571678
AT3G23690	6.17512				3.758945375
AT3G23700	8.0399				1.16707376
AT3G23750	4.59271				1.350642707
AT3G23780	7.31908				5.668043965
AT3G23920	3.71976				Inf
AT3G23940	7.73809				1.30738952
AT3G23980	6.55644				0.959578561
AT3G23990	13.13129				1.595486532
AT3G24040	4.3609				1.333275747
AT3G24120	6.55644				0.928481109
AT3G24160	22.66842				1.020563573
AT3G24170	14.73071				0.633209096
AT3G24180	4.97783				1.040651178
AT3G24190	9.2257				1.017314523
AT3G24430	5.63792				1.160756619
AT3G24503	7.11702				0.730291777
AT3G24550	5.81629				1.160479455
AT3G24570	6.93776				1.227180731
AT3G24590	11.50087				2.328437165
AT3G25040	12.6576				3.316775725
AT3G25220	4.72285				1.998532661
AT3G25230	13.73438				2.704272314
AT3G25410	6.55644				0.974095881
AT3G25470	16.24708				0.614699122
AT3G25530	9.1007				0.519537677
AT3G25660	5.48479				1.115813343
AT3G25800	6.55644				2.609227389
AT3G25920	2.98148				1.126507375
AT3G26060	6.54417				0.861765006
AT3G26070	10.16457				1.130023267
AT3G26370	4.64982				1.05161103
AT3G26420	7.73765				0.883184648
AT3G26560	4.64982				2.483389319
AT3G26730	13.73069				1.210207417
AT3G26780	5.41247				1.118568142
AT3G26935	7.83604				1.142985253
AT3G27020	8.46305				2.325480233
AT3G27090	14.40528				1.448687542
AT3G27160	5.08789				2.976411975
AT3G27170	9.2257				0.745983241
AT3G27180	9.2257				1.332446181
AT3G27240	12.4317				1.19004179
AT3G27260	7.5787				1.256790535
AT3G27280	7.70041				Inf
AT3G27310	6.17512				0.983702194
AT3G27325	5.63792				1.542245592
AT3G27380	10.75101				0.908518029
AT3G27390	6.75467				0.827768267
AT3G27430	10.10493				6.924244443
AT3G27530	9.8825				0.854232857
AT3G27570	13.03892				1.675385845
AT3G27740	11.39162				1.016324069
AT3G27750	10.10324				0.89254203
AT3G27770	10.10324				0.789251217
AT3G27820	6.24512				1.329755533
AT3G27890	3.12522				4.673049373
AT3G27925	9.67261				1.847636991
AT3G27930	6.17512				1.029753151
AT3G28710	11.13835				1.437770028
AT3G28715	9.82574				1.581798529
AT3G28730	7.57058				0.982393611
AT3G28900	8.82151				3.599581505
AT3G28940	6.47548				1.5805189
AT3G28950	9.98834				2.712672518
AT3G29090	3.6836				1.581140044
AT3G29170	5.41247				10.33695854
AT3G29270	6.17512				0.886301873
AT3G29320	8.75243				0.927795629
AT3G29330	8.75243				0.944912401
AT3G30390	2.6127				0.895877209
AT3G32930	9.96681				1.713652267
AT3G33520	5.79379				1.23362469
AT3G33530	5.79379				0.843837579
AT3G42050	14.26569				1.831333207
AT3G42170	6.14904				0.854633004
AT3G42790	7.06804				0.725577645
AT3G43230	5.7324				1.130708929
AT3G43300	14.94554				2.912026867
AT3G43440	4.2685				3.189342426
AT3G43810	3.1986				6.157067226
AT3G44010	5.90357				1.730490289
AT3G44330	10.36966				3.153394416
AT3G44340	16.0895				3.134402069
AT3G44590	7.03386				1.050887102
AT3G44620	3.50586				1.779761292
AT3G44750	6.93776				3.491168104
AT3G44890	5.88865				4.441806737
AT3G45300	4.64722				1.001716187
AT3G45850	9.2257				1.698980722
AT3G45900	5.41247				0.973400969
AT3G46000	8.32548				0.84609253
AT3G46010	4.45034				0.667283654
AT3G46040	9.04444				2.903619432
AT3G46060	7.23555				1.330561692
AT3G46100	5.63792				2.281435633
AT3G46220	8.84437				3.936743923
AT3G46440	2.97209				0.414111567
AT3G46450	4.2685				1.746077324
AT3G46460	6.93776				1.253025994
AT3G46510	5.09757				0.583043016
AT3G46560	8.46305				1.090147352
AT3G46630	8.08173				1.93787718
AT3G46960	7.31908				1.159794904
AT3G47160	6.55644				1.841241146
AT3G47290	4.64982				3.333817926
AT3G47450	6.55644				3.511935316
AT3G47550	7.24152				1.166790957
AT3G47560	4.24197				0.904750342
AT3G47610	7.70041				2.48632352
AT3G47630	5.22383				2.024142982
AT3G47650	7.965				0.885518042
AT3G47810	6.86478				0.742971261
AT3G47833	18.37744				0.527334544
AT3G47860	6.75467				1.41231673
AT3G47890	7.70041				3.858652262
AT3G47910	5.9171				3.844662168
AT3G47990	8.08173				0.824008362
AT3G48050	9.50521				1.13539985
AT3G48110	9.60702				1.855318671
AT3G48140	5.65044				0.853624546
AT3G48170	13.42025				0.892365392
AT3G48330	4.97783				1.347359239
AT3G48430	5.03115				1.611605341
AT3G48500	9.46322				1.509038633
AT3G48530	2.67936				1.078809315
AT3G48680	4.28084				1.177227726
AT3G48710	10.36966				2.840371887
AT3G48730	5.58925				0.691622208
AT3G48780	8.08173				3.132069344
AT3G48870	3.95566				0.661926765
AT3G48890	12.82279				0.549129686
AT3G48930	7.42557				1.883243283
AT3G49140	12.92294				1.460594041
AT3G49390	10.75099				4.548501706
AT3G49430	18.20035				2.005459854
AT3G49470	6.6295				1.560613842
AT3G49590	4.43783				1.287826384
AT3G49600	7.31908				0.934215071
AT3G49680	5.33165				1.304305989
AT3G49720	3.71778				1.49710309
AT3G49870	6.93776				0.875787996
AT3G50000	3.71778				0.740363785
AT3G50370	4.6479				1.216365634
AT3G50590	9.77935				3.079913312
AT3G50670	4.31354				1.657400789
AT3G50860	4.2685				1.456224922
AT3G51010	4.22844				1.199642324
AT3G51050	6.93776				7.116236899
AT3G51100	5.63792				1.489621494
AT3G51120	8.37337				1.270376719
AT3G51130	7.70041				0.533796171
AT3G51140	13.65105				1.936514324
AT3G51270	12.643				0.809147324
AT3G51310	5.41247				0.865659893
AT3G51370	4.68479				1.478197929
AT3G51460	10.36966				1.67583667
AT3G51510	10.10324				0.920641952
AT3G51610	6.50979				0.432265135
AT3G51730	5.32263				0.845912606
AT3G51800	5.52721				1.099204446
AT3G51820	9.25383				2.934200986
AT3G51830	5.69418				0.868092957
AT3G51840	4.70661				1.375043479
AT3G51850	4.97783				6.838235661
AT3G51870	8.84437				0.857168031
AT3G51880	3.46137				1.062592602
AT3G51950	11.89495				1.571625876
AT3G52030	5.9171				0.880594592
AT3G52040	5.9171				0.98566236
AT3G52090	13.80157				1.504236386
AT3G52140	13.68932				1.011018465
AT3G52150	6.1061				1.084120476
AT3G52180	13.45519				1.18242015
AT3G52200	8.46305				1.905413345
AT3G52230	6.7276				0.958760529
AT3G52280	6.55644				1.32698534
AT3G52300	9.78965				2.124277687
AT3G52560	8.34427				1.550369022
AT3G52590	2.91176				1.286698826
AT3G52640	12.27628				0.718655118
AT3G52660	7.31908				1.182650838
AT3G52730	4.95038				1.682922798
AT3G52750	6.93776				5.153812963
AT3G52850	12.89682				0.841003672
AT3G52880	9.59538				1.784345236
AT3G52990	9.77935				0.380537594
AT3G53020	2.42866				2.886998152
AT3G53110	4.27331				0.638795919
AT3G53120	3.94287				0.830772793
AT3G53130	6.55644				5.209159473
AT3G53340	4.2685				2.262040128
AT3G53460	3.6745				0.711784263
AT3G53500	15.00707				1.096063016
AT3G53530	5.79379				1.454731157
AT3G53540	5.79379				0.924756853
AT3G53580	8.62566				2.018669788
AT3G53610	4.64982				1.056803114
AT3G53630	5.07954				1.521102313
AT3G53740	10.05007				1.052905383
AT3G53870	5.8792				0.932079856
AT3G53900	6.34478				0.558135475
AT3G53920	5.03115				0.900376261
AT3G54010	7.78809				2.369487826
AT3G54050	6.53245				1.54700174
AT3G54110	12.89682				1.098605738
AT3G54190	6.93776				0.742321888
AT3G54230	4.80035				1.559202017
AT3G54350	6.93776				2.017435779
AT3G54360	15.2507				1.249210596
AT3G54480	6.17512				1.094947047
AT3G54500	6.93776				1.146224872
AT3G54620	8.70899				1.253561049
AT3G54640	10.9425				1.438890621
AT3G54660	21.72615				1.522016554
AT3G54670	5.03115				2.228120695
AT3G54760	7.87142				0.700441418
AT3G54840	9.2257				1.152284363
AT3G54920	7.36931				1.788084701
AT3G55000	5.79379				1.056959632
AT3G55010	6.17512				1.048421089
AT3G55020	5.79379				0.887028902
AT3G55070	9.60702				1.434299435
AT3G55260	10.75099				1.975117166
AT3G55330	9.58921				1.209568713
AT3G55360	4.80035				0.701785126
AT3G55380	4.64982				2.110292011
AT3G55400	5.066				1.048620553
AT3G55410	16.16375				2.991308036
AT3G55440	3.21744				3.961040373
AT3G55460	9.0782				2.531106842
AT3G55520	6.39799				0.881595265
AT3G55530	6.39799				0.99677978
AT3G55610	5.07954				0.84367524
AT3G55620	7.99748				1.029883312
AT3G55750	4.21103				2.128727567
AT3G55770	2.53075				1.55812765
AT3G55800	6.22548				Inf
AT3G55960	6.17512				1.950092669
AT3G56010	5.09757				1.196029903
AT3G56020	3.78529				1.015480702
AT3G56040	5.79379				1.265025815
AT3G56050	3.48787				1.551167628
AT3G56130	4.72285				1.237872881
AT3G56190	9.67261				2.507150696
AT3G56190	8.12354				2.507150696
AT3G56210	5.41247				1.024248419
AT3G56310	11.78006				1.062617756
AT3G56340	3.0819				1.190812501
AT3G56460	10.36966				1.25573905
AT3G56490	16.0895				2.501429536
AT3G56590	5.48479				2.046420539
AT3G56650	9.26737				1.204794132
AT3G56680	4.64982				1.11065558
AT3G56720	17.23347				1.751253721
AT3G56800	6.34043				4.138899332
AT3G57230	6.55644				4.128260734
AT3G57280	6.17512				2.494344824
AT3G57290	4.62691				6.272302127
AT3G57300	8.46305				2.138150407
AT3G57410	7.83604				1.354693524
AT3G57470	8.46305				2.615437416
AT3G57550	7.70041				2.653105649
AT3G57610	11.51363				1.886014485
AT3G57650	9.67261				1.310486529
AT3G57785	6.27255				1.706131456
AT3G57870	6.34043				0.913924874
AT3G57890	24.09728				2.615087479
AT3G58010	4.64982				1.35782835
AT3G58050	6.17512				6.568001747
[truncated: 1,429 more rows]
