# Supplementary material for: The m6A pathway protects the transcriptome integrity by restricting RNA chimera formation in plants
Source: Life Sci Alliance. 2019 May 29;2(3):e201900393. doi: 10.26508/lsa.201900393 (PMC6545605; doi:10.26508/lsa.201900393)
Supplement: Supplementary file 7 [file LSA-2019-00393_TableS7.xls]

## Sheet: primers for semi-Q PCR
		Primers for semi-quantitative RT-PCR
		Locus	Name	Sequence	Figure	Reference
		AT1G05890/94	TL3128	AGGCACAAGACTGCACACAC	Fig1C, Fig3B, FigS4B, FigS6B
		AT1G05890/94	TL3129	CGATCTTGGAAGCAACTTGG	Fig1C, Fig3B, FigS4B, FigS6B
		AT1G44750e	TL3153	GCGATGATTCAGGCAGAAA	Fig1C, FigS4B, FigS6B
		AT1G44750e	TL3154	GCCCAAACCTAATTACCCAAA	Fig1C, FigS4B, FigS6B
		AT1G49975	TL3177	ATTGGACAGTTTTTACAAGAGG	FigS4B	Duc et al., PLOS Genet
		AT1G49975	TL3178	GCTGGCCTTAACTGGAGAAG	FigS4B	Duc et al., PLOS Genet
		AT1G51390/402	TL3166	TGAGCAAGAATTCGATGGTG	Fig3B, FigS4B	Duc et al., PLOS Genet
		AT1G51390/402	TL3167	CAAAAACCCATTTGCTATAAATTC	FigS4B	Duc et al., PLOS Genet
		AT1G51390/402	TL3168	GGTCACATAACAATTATATTGAACAAG	Fig3B
		AT1G54780e	TL3175	GCAGATGCGTTTGAGTATGC	FigS4B	Duc et al., PLOS Genet
		AT1G54780e	TL3176	GAGCCGACCAAAAATAGAAGG	FigS4B	Duc et al., PLOS Genet
		AT1G71340-30 F1	TL3415	CATTTCAAGCTCCGACGAAT	FigS2B
		AT1G71340-30 F2	TL3372	AGGGGTTAGCACAAGACATCC	FigS2B
		AT1G71340-30 R1	TL3287	CTTTCGCCCTCTCTTCCTCT	FigS2B
		AT1G71340/30	TL2977	GAGAGCGCGTGCAATATGTA	Fig1C, Fig3B, FigS4B, FigS6B, FigS9D
		AT1G71340/30	TL2978	TGATGCTGATCCCATGAAAA	Fig1C, Fig3B, FigS4B, FigS6B, FigS9D
		AT2G16510e	TL3183	AAGCTGCCTTCCAAGCTAAG	Fig3B	Sonmez et al., 2011, PNAS
		AT2G16510e	TL3184	GTCTGTTTGGTGAGATTTGCTATC	Fig3B	Sonmez et al., 2011, PNAS
		AT3G47890/LINE	TL3732	GTTATCGGTAGCTGGAGTGA	FigS10C
		AT3G47890/LINE	TL3735	TGGCGAATCTTTTGGTACCA	FigS10C
		AT3G59052/60 PIF5/PAO3	TL3164	CGGCAATTGAGGAGAAAAAC	Fig3B, FigS4B	Duc et al., PLOS Genet
		AT3G59052/60 PIF5/PAO3	TL3165	TGGGTAAAATAGGCTGACTTGG	Fig3B, FigS4B	Duc et al., PLOS Genet
		AT4G30570-80 F1	TL3234	GGAAAACCGATTTGTTCATCA	FigS2B
		AT4G30570-80 F2	TL2980	TTGTGTTGTTGCTGGCATTT	FigS2B
		AT4G30570-80 R1	TL3335	GTTCCAAGCGGTTCAGTTTC	FigS2B
		AT4G30580/70	TL2975	GGTTTAGGCATGCTCAAGGT	Fig1C, Fig3B, FigS4B, FigS6B, FigS9D
		AT4G30580/70	TL2976	AAAATCATGCCAACGGGTAG	Fig1C, Fig3B, FigS4B, FigS6B, FigS9D
		AT5G01710-00	TL3552	GATGCAGAGAACACCAGAAGC	FigS9D
		AT5G01710-00	TL3572	GATCCCGAGGCTAATCAAGAC	FigS9D
		AT5G07630/40	TL2970	GGAAACATTTCCCCTCCATT	Fig1C, Fig3B, FigS4B, FigS6B, FigS9D
		AT5G07630/40	TL2971	TTCCCAAATCAAGCTCCAAC	Fig1C, Fig3B, FigS4B, FigS6B, FigS9D
		AT5G20190e	TL3629	ATATCGGTCTGCCATTCTCG	FigS9D
		AT5G20190e	TL3630	CGCTCTATCTTGCTCGATGTC	FigS9D
		AT5G36890e	TL2972	TGATGGATCGGCCTCTATTC	Fig1C, Fig3B, FigS6B, FigS9D
		AT5G36890e	TL2974	AAAGCGTGTTGTGTCGTCAT	Fig1C, Fig3B, FigS6B, FigS9D
		AT5G60390-EF1alpha	TL786	CTAAGGATGGTCAGACCCG	Fig1C, Fig3B, FigS2B, FigS4B, FigS6B, FigS9D
		AT5G60390-EF1alpha	TL787	CTTCAGGTATGAAGACACC	Fig1C, Fig3B, FigS2B, FigS4B, FigS6B, FigS9D
		At5G60600/10	TL3132	TGGGCCATTCTTTGAAAACT	Fig1C, FigS4B, FigS6B, FigS9D
		At5G60600/10	TL3162	ATCAGGCAACCCACTGATTC	Fig1C, FigS4B, FigS6B, FigS9D
		psORF/AT5TE50260	TL3588	CATCAAGCCCTGAATAGACTC	FigS1B
		psORF/AT5TE50260	TL1328	TCTTTGGCTCCGATCTGTCT	FigS1B

## Sheet: Primers for QPCR 
	Primers for quantitative PCR
		Locus	Name	Sequence	Figure	Reference
		AT1G05890	TL3380	GGTGGGACCGAAAGTTATGA	FigS3C
		AT1G05890	TL3381	CTTCAGTGCAATTCCAGCAA	FigS3C
		AT1G05890	LS7	GGCACAAGACTGCACACACAAGT	Fig3F
		AT1G05890	LS8	CAATGGTGGTACCATTTGCAGCTTG	Fig3F
		AT1G05894	TL3429	TAGCACCAGCACAACCAAGA	Fig3D, Fig5D, FigS3C, FigS6C, FigS9E
		AT1G05894	TL3430	TGTTATTCGTCCCACGATCA	Fig3D, Fig5D, FigS3C, FigS6C, FigS9E
		AT1G30460, CPSF30	TL3647	AACACCAGGTCAGCCAGACT	FigS9A	Li et al., Nature, 2017
		AT1G30460, CPSF31	TL3614	TGAACCAATAACAACGTCTTGA	FigS9A	Li et al., Nature, 2017
		AT1G30460, CPSF32	TL3615	AGCTTCATTGCTCCTTTGTG	FigS9A	Li et al., Nature, 2017
		AT1G44750	TL3382	GGTGTGATCATTGCTGGAGA	FigS3C
		AT1G44750	TL3383	CGTCGATGCAGAGAGGTACA	FigS3C
		AT1G44750e	TL3154	GCCCAAACCTAATTACCCAAA	Fig3D, Fig5D, FigS3C, FigS6C, FigS9E
		AT1G44750e	TL3442	AGGACATGAGAAGAAGAAAAGCA	Fig3D, Fig5D, FigS3C, FigS6C, FigS9E
		AT1G71330	TL3287, P6	CTTTCGCCCTCTCTTCCTCT	Fig3D, Fig5D, FigS2D, FigS3C, FigS6C, FigS9E
		AT1G71330	TL3288, P6	GTTTCGACGGGAAACAAGAA	Fig3D, Fig5D, FigS2D, FigS3C, FigS6C, FigS9E
		AT1G71330	TL3062-P5	ATGTGACCCTGTGTGTGCAT	FigS2D
		AT1G71330	TL3063-P5	TACATATTGCACGCGCTCTC	FigS2D
		AT1G71340	TL3061, P3	GTCACAACAGCATCCACACC	FigS2D, FigS3C
		AT1G71340	TL2978, P3	TGATGCTGATCCCATGAAAA	FigS2D, FigS3C
		AT1G71340	LS1	CGAGCGATCCATCTATGTTTCAGGGT	Fig3F
		AT1G71340	LS2	GATCTTTGCCAAAAACTTCTGAGTTGGT	Fig3F
		AT1G71340	TL3291, P1	CCGATGTCGGAGAAAAGCTA	FigS2D
		AT1G71340	TL3292, P1	CTTCCTTCTGGCGTCGTTAG	FigS2D
		AT1G71340	TL3201, P2	TCCGAGACATCGAGTTCCTT	FigS2D
		AT1G71340	TL3202, P2	ACCAGCTTTTGGGATATGCTT	FigS2D
		AT1G71340	TL3289-P4	CATCAAGAACCGGCCATACT	FigS2D
		AT1G71340	TL3290-P4	GGTTTTTCAATACGGACGTGA	FigS2D
		AT2G18790	LS11	5’-GACGTCGGAGGAGGATAGAAAG-3’	Fig3F
		AT2G18790	LS12	5’-CGCAAATAATCTCCCTCTTCTCTACT-3’	Fig3F
		AT2G22540	LS15	5’-CTCGGTAGTAACAAGAGACAATGTC-3’	Fig3F
		AT2G22540	LS16	5’-CTCTTCCATAGGCAGAAACTTACAC-3’	Fig3F
		AT2G23350	LS13	5’-CCATCAATGATCATTTATGAGAAGC-3’	Fig4A
		AT2G23350	LS14	5’-CAGAGAGAGAGATAGAGAGGAAGAGAG-3’	Fig4A
		AT2G24320	TL3624	GGCTCGTCGTTTTGTTGTTT	Fig5D, FigS9E
		AT2G24320	TL3625	CCATGGAGAAACTCGCTCTC	Fig5D, FigS9E
		AT3G17650	LS5	GTAACAACATCTCAACCATGTGAAAGTGT	Fig3F
		AT3G17650	LS6	TGACAATCATCAATCAGAGCCCTTTCAT	Fig3F
		AT3G21660	TL3665	GTAACCGGAAGAGCCATCAA	Fig5D, FigS9E
		AT3G21660	TL3666	TCCAAACCCTAACGACGAAC	Fig5D, FigS9E
		AT4G02510e	TL3661	GCTGGCTTTACTCGCAATTC	Fig5D, FigS9E
		AT4G02510e	TL3662	CCAACTGTTTGCTCGTCTCA	Fig5D, FigS9E
		AT4G26410	TL3611	TGATGAAAAAGGAGAGCAGGA	Fig3D, FigS3C, FigS6C
		AT4G26410	TL3612	CATCAAATCAGCAGCTTCACA	Fig3D, FigS3C, FigS6C
		AT4G30570	TL3240, P7	TACTGTAATGCGCGGTGTGT	Fig3D, Fig5D, FigS2D, FigS3C, FigS6C, FigS9E
		AT4G30570	TL3241, P7	CACCTTCCAACGGTTGAATC	Fig3D, Fig5D, FigS2D, FigS3C, FigS6C, FigS9E
		AT4G30570-80, P4	TL3057	TTGGAATTTGGAAGGAGACG	FigS2D
		AT4G30570-80, P4	TL3058	CCGTACGTGATTTCCGACTT	FigS2D
		AT4G30570, P5	TL3270	TGAGGCCACTTACCTTGAGC	FigS2D
		AT4G30570, P5	TL3237	TGCAAAATCATGGGTTTGTTT	FigS2D
		AT4G30570, P6	TL3238	AAGAAACTGAACCGCTTGGA	FigS2D
		AT4G30570, P6	TL3239	CCTGATTCATCGACCAGCTT	FigS2D
		AT4G30580, P1	TL3268	TTGATTCGCCTTTCGTTTCT	FigS2D
		AT4G30580, P1	TL3269	CCATTGCAGATTACGTTCCA	FigS2D
		AT4G30580, P3	TL3059	CCGCTTTGCTTCCATGTATT	FigS2D
		AT4G30580, P3	TL2976	AAAATCATGCCAACGGGTAG	FigS2D
		AT4G30580	TL2980	TTGTGTTGTTGCTGGCATTT	FigS3C
		AT4G30580	TL3060	ACGGATGCCCAATAATCATC	FigS3C
		AT5G01700	TL3552	GATGCAGAGAACACCAGAAGC	Fig5D, Fig5G
		AT5G01700	TL3553	TCGCAACTGTCTGTCACCTC	Fig5D, Fig5G
		AT5G07630	TL3203	GCGAGGGACTTTGAGTTTTG	FigS3C
		AT5G07630	TL3204	AAATGCGCGAGAGATTAACG	FigS3C
		AT5G07630	LS3	CGGTATATGCCCTGGTTAAAGTTCGGTT	Fig3F
		AT5G07630	LS4	GGTAATACAAAAGCTTCTCTGTCTCAGCG	Fig3F
		AT5G07640	TL3056	GAAGAGTCCACACACCAGCA	Fig3D, Fig5D, Fig5G, FigS3C, FigS6C, FigS9E
		AT5G07640	TL2971	TTCCCAAATCAAGCTCCAAC	Fig3D, Fig5D, Fig5G, FigS3C, FigS6C, FigS9E
		AT5G08290	LS17	5’-CTGGTCAGCTGAAATATCCCG-3’	Fig3F
		AT5G08290	LS18	5’-CCGAAACAGTAAGCAAAAACCAG-3’	Fig3F
		AT5G09810, actin2	TL1270	TCGTGGTGGTGAGTTTGTTAC	Fig3D, Fig5G, FigS1C, FigS3C, FigS6C, FigS9A, FigS9E
		AT5G09810, actin2	TL1271	CAGCATCATCACAAGCATCC	Fig3D, Fig5G, FigS1C, FigS3C, FigS6C, FigS9A, FigS9E
		AT5G20190e	TL3630	CGCTCTATCTTGCTCGATGTC	Fig5D, Fig5G, FigS9D
		AT5G20190e	TL3631	CCCTAACCCATCTCCTGTGA	Fig5D, Fig5G, FigS9D
		AT5G36890	TL3213	ATAGGACAATTAGGATTCGGTGC	FigS3C
		AT5G36890	TL3214	GTCCAACCTCCGATTGCTTC	FigS3C
		AT5G36890	TL2972	TGATGGATCGGCCTCTATTC	Fig5D, Fig5G, FigS6C, FigS9E
		AT5G36890e	TL2974	AAAGCGTGTTGTGTCGTCAT	Fig5D, Fig5G, FigS6C, FigS9E
		AT5G36890e	TL3440	TGAAGCCATTGTTCAACCAG	Fig3D, FigS3C
		AT5G36890e	TL3441	AGCTTGATCCTCCAGTCAACA	Fig3D
		AT5G60600	TL3519	CGAATTGGTGATTCATGCAG	FigS3C
		AT5G60600	TL3520	ACGCCATCACCTAGTCCATC	FigS3C
		AT5G60610	TL3521	TCTTTCCTGTTGCCCTGTTC	Fig3D, Fig5D, Fig5G, FigS3C, FigS6C, FigS9E
		AT5G60610	TL3522	GCGCTTTCACATTTTGGTTT	Fig3D, Fig5D, Fig5G, FigS3C, FigS6C, FigS9E
		psORF/AT5TE50260 P1	TL1328	TCTTTGGCTCCGATCTGTCT	FigS1C
		psORF/AT5TE50260 P1	TL1329	AGGAACTAATGGTGGCGTTG	FigS1C
		psORF/AT5TE50260 P2	TL1330	TCAGTGCGTATGGCTCTCAA	FigS1C
		psORF/AT5TE50260 P2	TL1331	ATATCCCTTCCGCAGTGTTG	FigS1C
		psORF/AT5TE50260 P3	TL1332	CACACTTGCATATGGAACCAA	FigS1C
		psORF/AT5TE50260 P3	TL1333	AACCGTGGTTGTCCCTGTAG	FigS1C

## Sheet: Primers for 3' RACE
	Primers for 3'RACE
		Locus	Name	Sequence	Figure	Reference
		AT1G05890 primer1	TL3725	TCCTGTGAGTTTGAAGGCTG	Fig4A, Fig5E
		AT1G05890 primer2	TL3128	AGGCACAAGACTGCACACAC	Fig4A, Fig5E
		AT1G05894 primer3	TL3756	GACAGCATCAAGAACGAGCC	Fig4A
		AT1G71340 primer1	TL3656	CTACACACTACGACGCCTTGA	Fig4A, Fig5E
		AT1G71340 primer2	TL3657	AGTATGGCCGGTTCTTGATG	Fig4A, Fig5E
		AT1G71340 primer1, pA1	TL3824	GGGAGCTAGGGTTGTGGGAG	Fig4A
		AT1G71340 primer2, pA1	TL3825	GAGGTGTATGCATGGACTGT	Fig4A, Fig4B
		AT2G18790, primer1	TL3688	CACTTCAGTTGGTATGAGAG	Fig4C
		AT2G18790, primer2	TL3689	CGTTCAGCTCAGCTCGCCGG	Fig4C
		AT2G21430, primer3	TL3766	CCGGTACTGATGGAGGGAGC	Fig4A, Fig4B
		AT2G21440, primer1	TL3752	TCCGAAGTAGTGAATGCTGCG	Fig4A, Fig5E
		AT2G21440, primer2	TL3753	ATTGTTTTGAACCGAACCGG	Fig4A, Fig5E
		AT2G21440, primer1	TL3808	AGTTCTCGCAGAGCTCAGCC	Fig4A
		AT2G21440, primer2	TL3809	AGTTCCGGTCAAGTCAGGAG	Fig4A, Fig4B
		AT2G23350, primer1	TL3653	GCCAAAGTTTCAGAGGCATT	Fig4C
		AT2G23350, primer2	TL3654	GGGAAGTGAAGGCAACAAAA	Fig4C
		AT3G47890 primer1	TL3732	GTTATCGGTAGCTGGAGTGA	Fig6C
		AT3G47890 primer2	TL3733	CGTTGCGACAGATCTCCCAA	Fig6C
		AT3TE71565c, primer1	TL3754	ATTGGCGTGGTAAGGAAGTG	Fig6C
		AT3TE71565c, primer2	TL3755	TGGGTGCGGATGAGGAGATC	Fig6C
		AT5G07630 primer1	TL3604	CGGTGTCATCTGCTTCTGTC	Fig4A, Fig5E
		AT5G07630 primer2	TL3649	GACGACTGAAGAACCCGGTA	Fig4A, Fig4B, Fig5E
		AT5G07640 primer3	TL3759	GGCAAAGCCCGACCTCATTG	Fig4A, Fig4B
		OligodT adaptator	TL3577	TTCTAGAATTCAGCATTCGCTTC	Fig4A, Fig4B, Fig4C, Fig5E, Fig6C	Li et al., 2017, Scientific reports
		OligodT with adaptor for 3' RACE	TL3576	TTCTAGAATTCAGCATTCGCTTCTTTTTTTTTTTTTTTTTV	Fig4A, Fig4B, Fig4C, Fig5E, Fig6C	Li et al., 2017, Scientific reports

## Sheet: Primers for Northern and McRBC
	Primers for Northern analysis
	Locus	Name	Sequence	Figure	Reference
	At1g71340-30	TL3417	TGGAAGTAGAGAGGAGGGAAGATAGCTAAGAAAATCACAGCGAAGAGAAT	FigS2C
	At1g71340-30	TL3823	GAGACCCTGAAACATAGATGGATCGCTCGTCACAACAGCATCCACACCTA	FigS2C
	At4g30570-80	TL2980	TTGTGTTGTTGCTGGCATTT	FigS2C
	At4g30570-80	TL3205	TTCTTGGGTCCATCCGCTTC	FigS2C
	Primers for McRBC
	Locus	Name	Sequence	Figure	Reference
	At3g47890	TL3733	CGTTGCGACAGATCTCCCAA	FigS10E
	At3TE71565	TL3735	TGGCGAATCTTTTGGTACCA	FigS10E

## Sheet: plant genotyping
	Primers for plant genotyping
	Mutant name	Origin	Endogenous locus		TDNA		Transgene
	nerd-1	SALK_093814	TL818	CTCATGTCCTTTCAGTGGCCT	LBA1	TGGTTCACGTAGTGGGCCATCGC
			TL3104	TTGCTGTTGGTCCTTCTCCT	TL818	CTCATGTCCTTTCAGTGGCCT
	nerd-1 T	SALK_093814	TL1349	CAATATTCACCACTACATACACTAGTGAAAG	LBA1	TGGTTCACGTAGTGGGCCATCGC	TL1054	GGATCCATGCAGACAGATCATGGAGGAAGC
			TL1350	CCCCATATAGTTTTAGTGTATAAGGTTTAGG	TL818	CTCATGTCCTTTCAGTGGCCT	NosT	ATAATCATCGCAAGACCGGC
	nerd-3	GABI_123G03	TL818	CTCATGTCCTTTCAGTGGCCT	GABITDNA3144	GTGGATTGATGTGATATCTCC
			TL3104	TTGCTGTTGGTCCTTCTCCT	TL3104	TTGCTGTTGGTCCTTCTCCT
	nerd-3 T	GABI_123G03	TL818	CTCATGTCCTTTCAGTGGCCT	GABITDNA3144	GTGGATTGATGTGATATCTCC	TL1054	GGATCCATGCAGACAGATCATGGAGGAAGC
			TL3104	TTGCTGTTGGTCCTTCTCCT	TL3104	TTGCTGTTGGTCCTTCTCCT	NosT	ATAATCATCGCAAGACCGGC
	cpsf30-3	GABI_477H04	TL3579	CCACAGCTACAAGATAGACCTCA	GABITDNA3144	GTGGATTGATGTGATATCTCC
			TL3615	AGCTTCATTGCTCCTTTGTG	TL3615	AGCTTCATTGCTCCTTTGTG
	fip37-4 LEC1:FIP37	SALK_018636	TL3427	GCAATGGTCATTTAGCAGCTTG	TL3388	GTTCTGCACTTTGCCATAAGC	TL3388	GTTCTGCACTTTGCCATAAGC
	(fip37L)		TL3428	GGTCTAATCTGATATCTACTC	LBA1	TGGTTCACGTAGTGGGCCATCGC	TL3412	GACGATTCCGCTGCTAATGC
	Primers for NDT reporter and 30L/30Lyth constructs
		AT4G30580/70m	TL3437	ggtaccCCTCAACAAGGCAACTACTTGCCGACC	TL3436	ggatccCAGACCTTGCTCTTCGATAACAACC
		AT1G71340/30m	TL3438	ggtaccTACTTCAGTTGGAGAACTTCCAGGTACG	TL3439	ggatccTGATGAATATATACAAGTTTTTGAACAAGTTTTTG
		CPSF30 promoter	TL3400	ggatccGTTCCAAGACTCCGTCTACGG	TL3401	tctagaTGCTAAGGATTTTTCTAGGGTTTGG
